# Supplementary material for: Target Enrichment Enables the Discovery of lncRNAs with Somatic Mutations or Altered Expression in Paraffin-Embedded Colorectal Cancer Samples
Source: Cancers (Basel). 2020 Oct 1;12(10):2844. doi: 10.3390/cancers12102844 (PMC7650602; doi:10.3390/cancers12102844)
Supplement: Supplementary file 1 [file cancers-12-02844-s001.zip]

Archive with 3 entries (2 files):
- cancers-925673 Supplementary/
- cancers-925673 Supplementary/Supplementary Tables S1-S11.xlsx
- cancers-925673 Supplementary/Supplementary.pdf
