# Supplementary material for: Target Enrichment Enables the Discovery of lncRNAs with Somatic Mutations or Altered Expression in Paraffin-Embedded Colorectal Cancer Samples
Source: Cancers (Basel). 2020 Oct 1;12(10):2844. doi: 10.3390/cancers12102844 (PMC7650602; doi:10.3390/cancers12102844)
Supplement: Supplementary file 1 [file cancers-12-02844-s001.zip › cancers-925673 Supplementary/Supplementary Tables S1-S11.xlsx]

## Sheet: Table S1
Table S1: Differentially expressed (DE) lncRNAs in enriched FFPE samples using CoLong design.
Differentially expressed (DE) lncRNAs in FFPE enriched samples; lncRNA also DE in FFPE samples are highlighted in grey
CPAC, CPAT: softwares to predict the coding potential
SpliceMap: presence of evolutionary conserved splice sites
utraconserved: indicates whether lncRNA contain any of the ultraconserved elements from https://users.soe.ucsc.edu/~jill/ultra.html
OverlapProtCod_Ensr96: overlap with protein coding gens in Ensembl r96
ID	Description	HGNC.symbol	baseMean	log2FoldChange	lfcSE	stat	pvalue	padj	gene_biotype	functionality	log2 > abs(2)	spliceSites	CPAT	CPC	ultraconserved	OverlapProtCod_Ensr96	CLC	DE.in.TCGA
ENSG00000253659	NA	NA	7.48902	-9.10673	1.53133	-5.2939	1.2e-07	1.08e-05	lncRNA	annotated	yes	yes	no	no	no	no	no	no
ENSG00000225982	NA	NA	114.921	-5.9027	0.58781	-8.34063	7.39e-17	2.57e-14	lncRNA	annotated	yes	no	no	no	no	no	no	yes
ENSG00000259237	NA	NA	76.2716	-5.90121	0.597533	-8.20242	2.36e-16	7.33e-14	lncRNA	annotated	yes	yes	no	no	no	no	no	yes
ENSG00000226629	long intergenic non-protein coding RNA 974 [Source:HGNC Symbol;Acc:HGNC:27105]	LINC00974	71.2497	-5.31731	0.45628	-9.46199	3.02e-21	2.13e-18	lncRNA	annotated	yes	no	no	no	no	no	yes	yes
ENSG00000253762	NA	NA	44.5275	-5.30401	0.627175	-6.86253	6.77e-12	1.25e-09	lncRNA	annotated	yes	yes	no	no	no	no	no	no
ENSG00000266573	NA	NA	43.3406	-5.25922	0.707922	-6.01652	1.78e-09	2.29e-07	lncRNA	annotated	yes	yes	no	no	no	no	no	no
ENSG00000281880	PAX6 upstream antisense RNA [Source:HGNC Symbol;Acc:HGNC:49670]	PAUPAR	98.4456	-5.05937	0.369139	-10.9969	3.96e-28	7.39e-25	lncRNA	annotated	yes	no	no	no	no	yes	no	no
ENSG00000225413	NA	NA	44.6788	-4.99839	0.541388	-7.38546	1.52e-13	3.71e-11	lncRNA	annotated	yes	yes	no	no	no	no	no	no
ENSG00000234229	long intergenic non-protein coding RNA 1505 [Source:HGNC Symbol;Acc:HGNC:51186]	LINC01505	13.0105	-4.92127	0.852755	-4.59835	4.26e-06	0.000270069	lncRNA	annotated	yes	yes	yes	yes	no	no	no	no
ENSG00000223874	NA	NA	18.2843	-4.89383	0.90179	-4.31789	1.58e-05	0.000853944	lncRNA	annotated	yes	no	no	yes	no	no	no	no
ENSG00000227078	NA	NA	72.3603	-4.82148	0.56375	-6.77868	1.21e-11	2.2e-09	lncRNA	annotated	yes	no	no	yes	no	no	no	no
ENSG00000257612	MIR4307 host gene [Source:HGNC Symbol;Acc:HGNC:52004]	MIR4307HG	221.704	-4.75336	0.589646	-6.36546	1.95e-10	3.01e-08	lncRNA	annotated	yes	yes	no	yes	no	no	no	no
ENSG00000259672	NA	NA	10.9076	-4.7418	1.06061	-3.52797	0.000418759	0.0158806	lncRNA	annotated	yes	no	no	no	no	no	no	no
ENSG00000269998	NA	NA	23.6316	-4.72561	0.58664	-6.35076	2.14e-10	3.27e-08	lncRNA	annotated	yes	no	no	no	no	yes	no	no
ENSG00000272554	NA	NA	38.9137	-4.65063	0.606893	-6.01528	1.8e-09	2.3e-07	lncRNA	annotated	yes	no	no	no	no	no	no	no
ENSG00000261292	NA	NA	353.187	-4.53349	0.410923	-8.59889	8.05e-18	3.34e-15	lncRNA	annotated	yes	no	no	no	no	no	no	yes
ENSG00000223462	NA	NA	48.5153	-4.4504	0.582138	-5.92712	3.08e-09	3.76e-07	lncRNA	annotated	yes	no	no	no	no	no	no	yes
ENSG00000250252	NA	NA	65.1132	-4.42239	0.534869	-6.39856	1.57e-10	2.45e-08	lncRNA	annotated	yes	yes	no	no	no	no	no	no
ENSG00000234165	NA	NA	13.9729	-4.38138	0.648899	-5.21095	1.88e-07	1.64e-05	lncRNA	annotated	yes	yes	no	no	no	yes	no	no
ENSG00000267643	NA	NA	19.6173	-4.29719	0.864096	-3.81577	0.000135762	0.00599209	lncRNA	annotated	yes	no	no	no	no	no	no	no
ENSG00000230159	NA	NA	40.7499	-4.28845	0.626017	-5.25297	1.5e-07	1.33e-05	lncRNA	annotated	yes	yes	no	yes	no	no	no	no
ENSG00000254645	NA	NA	594.977	-4.24465	0.344383	-9.42164	4.44e-21	2.9e-18	lncRNA	annotated	yes	yes	no	no	no	no	no	yes
ENSG00000273214	NA	NA	68.7003	-4.2409	0.535489	-6.05222	1.43e-09	1.88e-07	lncRNA	annotated	yes	no	no	no	no	no	no	no
ENSG00000259946	NA	NA	58.4283	-4.18919	0.510272	-6.24997	4.11e-10	6.03e-08	lncRNA	annotated	yes	no	no	no	no	yes	no	no
ENSG00000226516	family with sequence similarity 138 member B [Source:HGNC Symbol;Acc:HGNC:33582]	FAM138B	255.486	-4.14204	0.547742	-5.73636	9.67e-09	1.04e-06	lncRNA	annotated	yes	yes	no	yes	no	no	no	no
ENSG00000226087	NA	NA	46.7288	-4.09905	0.469495	-6.60082	4.09e-11	6.94e-09	lncRNA	annotated	yes	yes	no	no	no	no	no	yes
ENSG00000269667	NA	NA	33.0181	-4.06277	0.457076	-6.70079	2.07e-11	3.66e-09	lncRNA	annotated	yes	no	no	no	no	no	no	yes
ENSG00000233516	NA	NA	152.948	-3.96361	0.575828	-5.1467	2.65e-07	2.21e-05	lncRNA	annotated	yes	yes	no	no	no	no	no	no
ENSG00000232056	NA	NA	29.6042	-3.95517	0.430993	-6.85665	7.05e-12	1.3e-09	lncRNA	annotated	yes	no	no	yes	no	no	no	no
ENSG00000226426	NA	NA	19.3699	-3.92509	0.654177	-4.47141	7.77e-06	0.000458314	lncRNA	annotated	yes	yes	no	no	no	no	no	no
ENSG00000278484	NA	NA	126.823	-3.92056	0.440524	-6.62974	3.36e-11	5.78e-09	lncRNA	annotated	yes	no	no	no	no	no	no	no
ENSG00000257194	NA	NA	240.983	-3.90507	0.399831	-7.26573	3.71e-13	8.5e-11	lncRNA	annotated	yes	no	no	no	no	no	no	yes
ENSG00000263312	NA	NA	35.9287	-3.89623	0.528903	-5.47592	4.35e-08	4.24e-06	lncRNA	annotated	yes	yes	no	no	no	no	no	yes
ENSG00000273664	NA	NA	78.8681	-3.89488	0.448269	-6.45791	1.06e-10	1.71e-08	lncRNA	annotated	yes	no	no	no	no	no	no	no
ENSG00000249061	NA	NA	33.78	-3.8845	0.473666	-6.08973	1.13e-09	1.49e-07	lncRNA	annotated	yes	yes	no	no	no	no	no	no
ENSG00000233215	NA	NA	315.019	-3.86141	0.396265	-7.22094	5.16e-13	1.14e-10	lncRNA	annotated	yes	yes	no	no	no	no	no	yes
ENSG00000268555	NA	NA	267.673	-3.85687	0.393159	-7.26645	3.69e-13	8.5e-11	lncRNA	annotated	yes	no	no	no	no	no	no	yes
ENSG00000235140	NA	NA	5.69839	-3.84954	0.507365	-5.61635	1.95e-08	2.03e-06	lncRNA	annotated	yes	yes	no	no	no	no	no	yes
ENSG00000230746	NA	NA	30.7312	-3.82696	0.592656	-4.76998	1.84e-06	0.00012941	lncRNA	annotated	yes	yes	no	no	no	no	no	no
ENSG00000267790	NA	NA	19.0135	-3.82347	0.696049	-4.05642	4.98e-05	0.00242912	lncRNA	annotated	yes	no	no	yes	no	no	no	no
ENSG00000258743	NA	NA	16.8441	-3.80214	0.71047	-3.94406	8.01e-05	0.00373134	lncRNA	annotated	yes	yes	no	no	no	no	no	no
ENSG00000235209	NA	NA	18.5037	-3.78089	0.509404	-5.45909	4.79e-08	4.61e-06	lncRNA	annotated	yes	yes	no	no	no	no	no	yes
ENSG00000237838	NA	NA	14.5419	-3.77262	0.648111	-4.278	1.89e-05	0.00100971	lncRNA	annotated	yes	yes	no	no	no	no	no	no
ENSG00000270403	NA	NA	107.704	-3.76365	0.369131	-7.4869	7.05e-14	1.81e-11	lncRNA	annotated	yes	no	no	no	no	yes	no	yes
G015712	NA	NA	35285.9	-3.73747	0.282182	-9.70107	2.98e-22	2.78e-19	lncRNA	functional	yes	no	no	yes	no	no	no	yes
ENSG00000264490	NA	NA	471.389	-3.72579	0.331979	-8.21074	2.2e-16	6.99e-14	lncRNA	annotated	yes	no	no	yes	no	no	no	no
ENSG00000228222	NA	NA	115.558	-3.69977	0.320555	-8.42216	3.7e-17	1.38e-14	lncRNA	annotated	yes	yes	yes	yes	no	no	no	yes
ENSG00000250957	NA	NA	64.8996	-3.67912	0.443961	-6.03459	1.59e-09	2.06e-07	lncRNA	annotated	yes	yes	no	no	no	no	no	no
ENSG00000260780	NA	NA	15.0846	-3.67657	0.456513	-5.86309	4.54e-09	5.35e-07	lncRNA	annotated	yes	no	no	yes	no	no	no	no
ENSG00000272046	NA	NA	627.971	-3.656	0.477958	-5.55697	2.75e-08	2.78e-06	lncRNA	annotated	yes	no	no	no	no	no	no	no
ENSG00000253857	NA	NA	185.425	-3.63856	0.312822	-8.43471	3.32e-17	1.26e-14	lncRNA	annotated	yes	no	no	no	no	yes	no	no
ENSG00000239205	NA	NA	2754.25	-3.60796	0.352948	-7.38907	1.48e-13	3.64e-11	lncRNA	annotated	yes	no	no	no	no	no	no	yes
ENSG00000233067	PTCHD1 antisense RNA (head to head) [Source:HGNC Symbol;Acc:HGNC:37703]	PTCHD1-AS	32.2211	-3.60552	0.397947	-6.54741	5.85e-11	9.72e-09	lncRNA	annotated	yes	no	no	no	no	yes	no	no
ENSG00000237457	long intergenic non-protein coding RNA 1351 [Source:HGNC Symbol;Acc:HGNC:50577]	LINC01351	24.3592	-3.58058	0.565476	-4.56355	5.03e-06	0.000312155	lncRNA	annotated	yes	yes	no	no	no	no	no	yes
ENSG00000226041	NA	NA	44.3354	-3.47439	0.525371	-4.70979	2.48e-06	0.000168729	lncRNA	annotated	yes	yes	no	no	no	no	no	no
ENSG00000282142	NA	NA	9.87893	-3.42246	0.758532	-3.19362	0.00140501	0.0465291	lncRNA	annotated	yes	no	no	no	no	no	no	no
ENSG00000243832	NA	NA	29.8692	-3.40104	0.596817	-4.02307	5.74e-05	0.00277953	lncRNA	annotated	yes	yes	no	no	no	no	no	yes
ENSG00000251458	NA	NA	11.0924	-3.39249	0.419304	-5.70587	1.16e-08	1.22e-06	lncRNA	annotated	yes	no	no	yes	no	yes	no	no
ENSG00000254443	NA	NA	43.588	-3.37214	0.539468	-4.39719	1.1e-05	0.000620219	lncRNA	annotated	yes	yes	no	no	no	no	no	no
ENSG00000248701	NA	NA	20.6568	-3.36879	0.487553	-4.85853	1.18e-06	8.7e-05	lncRNA	annotated	yes	yes	no	no	no	no	no	no
ENSG00000223404	long intergenic non-protein coding RNA 397 [Source:HGNC Symbol;Acc:HGNC:42725]	LINC00397	47.4215	-3.36334	0.736824	-3.20748	0.00133906	0.0446278	lncRNA	annotated	yes	no	no	no	no	no	no	no
ENSG00000261621	NA	NA	90.7281	-3.34748	0.417993	-5.61608	1.95e-08	2.03e-06	lncRNA	annotated	yes	yes	no	no	no	no	no	no
ENSG00000237844	NA	NA	18.0028	-3.33771	0.460703	-5.07421	3.89e-07	3.17e-05	lncRNA	annotated	yes	no	no	no	no	no	no	no
ENSG00000261672	NA	NA	83.182	-3.32951	0.394086	-5.91117	3.4e-09	4.09e-07	lncRNA	annotated	yes	no	no	no	no	no	no	yes
ENSG00000224000	NA	NA	29.813	-3.31728	0.46764	-4.95526	7.22e-07	5.65e-05	lncRNA	annotated	yes	yes	no	no	no	no	no	no
ENSG00000253665	NA	NA	68.9101	-3.29897	0.391496	-5.87227	4.3e-09	5.11e-07	lncRNA	annotated	yes	no	no	no	no	no	no	no
ENSG00000227712	NA	NA	29.2752	-3.29255	0.686603	-3.33898	0.000840869	0.0293731	lncRNA	annotated	yes	yes	no	no	no	no	no	no
ENSG00000281809	long intergenic non-protein coding RNA 1394 [Source:HGNC Symbol;Acc:HGNC:50670]	LINC01394	80.2641	-3.28048	0.33713	-6.76439	1.34e-11	2.41e-09	lncRNA	annotated	yes	no	no	no	no	no	no	no
ENSG00000253734	long intergenic non-protein coding RNA 1289 [Source:HGNC Symbol;Acc:HGNC:50354]	LINC01289	163.288	-3.27394	0.279581	-8.13337	4.18e-16	1.28e-13	lncRNA	annotated	yes	no	no	yes	no	no	no	no
ENSG00000239268	NA	NA	108.833	-3.25094	0.339345	-6.6332	3.28e-11	5.68e-09	lncRNA	annotated	yes	no	no	no	no	no	no	yes
ENSG00000253177	NA	NA	7.33647	-3.23584	0.615323	-3.63361	0.000279484	0.0113044	lncRNA	annotated	yes	no	no	no	no	no	no	yes
ENSG00000271820	NA	NA	65.4877	-3.22728	0.523931	-4.25109	2.13e-05	0.00112064	lncRNA	annotated	yes	no	no	no	no	no	no	yes
ENSG00000224243	long intergenic non-protein coding RNA 403 [Source:HGNC Symbol;Acc:HGNC:42733]	LINC00403	25.2951	-3.17592	0.472743	-4.60275	4.17e-06	0.000266373	lncRNA	annotated	yes	yes	no	no	no	no	no	no
ENSG00000259478	NA	NA	2460.81	-3.16916	0.30508	-7.11012	1.16e-12	2.42e-10	lncRNA	annotated	yes	yes	no	yes	no	no	no	no
ENSG00000230229	NA	NA	26.2695	-3.12902	0.467996	-4.54923	5.38e-06	0.000331813	lncRNA	annotated	yes	yes	no	no	no	no	no	no
ENSG00000235049	long intergenic non-protein coding RNA 940 [Source:HGNC Symbol;Acc:HGNC:48634]	LINC00940	436.176	-3.1212	0.362274	-5.85523	4.76e-09	5.57e-07	lncRNA	annotated	yes	no	yes	yes	no	no	no	yes
ENSG00000273972	NA	NA	351.616	-3.1164	0.287951	-7.34984	1.98e-13	4.76e-11	lncRNA	annotated	yes	no	no	no	no	no	no	yes
ENSG00000245729	NA	NA	17.4932	-3.11325	0.641233	-3.2956	0.000982116	0.0338992	lncRNA	annotated	yes	no	no	no	no	no	no	no
ENSG00000265369	prostate cancer associated transcript 18 (non-protein coding) [Source:HGNC Symbol;Acc:HGNC:49211]	PCAT18	135.296	-3.10023	0.302371	-6.94586	3.76e-12	7.23e-10	lncRNA	annotated	yes	no	no	yes	no	no	yes	no
ENSG00000176840	MIR7-3 host gene [Source:HGNC Symbol;Acc:HGNC:30049]	MIR7-3HG	14.6999	-3.08834	0.432787	-4.82533	1.4e-06	0.000100886	lncRNA	annotated	yes	no	no	yes	no	no	no	no
G082103	NA	NA	98.9855	-3.05744	0.386988	-5.31655	1.06e-07	9.66e-06	lncRNA	functional	yes	no	no	no	no	yes	no	no
ENSG00000261728	NA	NA	79.9527	-3.04646	0.392256	-5.21714	1.82e-07	1.59e-05	lncRNA	annotated	yes	no	no	no	no	no	no	no
ENSG00000228778	NA	NA	27.9076	-3.0447	0.617841	-3.30943	0.000934859	0.0323965	lncRNA	annotated	yes	yes	no	no	no	no	no	yes
ENSG00000277210	NA	NA	25.6768	-3.04076	0.451834	-4.51662	6.28e-06	0.000376564	lncRNA	annotated	yes	no	no	no	no	yes	no	no
ENSG00000259002	NA	NA	87.2124	-3.02047	0.410569	-4.92114	8.6e-07	6.69e-05	lncRNA	annotated	yes	yes	no	no	no	no	no	no
ENSG00000261598	NA	NA	43.0421	-3.01212	0.432571	-4.65153	3.29e-06	0.000215765	lncRNA	annotated	yes	yes	no	no	no	no	no	no
ENSG00000255970	NA	NA	300.439	-3.00127	0.425353	-4.70497	2.54e-06	0.000172316	lncRNA	annotated	yes	no	no	no	no	no	no	no
ENSG00000263718	NA	NA	34.7867	-2.99697	0.525298	-3.80159	0.000143769	0.00631352	lncRNA	annotated	yes	yes	no	no	no	yes	no	no
ENSG00000249167	NA	NA	49.0277	-2.9843	0.347551	-5.70937	1.13e-08	1.2e-06	lncRNA	annotated	yes	no	no	no	no	yes	no	yes
ENSG00000259390	NA	NA	56.6791	-2.89732	0.413148	-4.59235	4.38e-06	0.000277285	lncRNA	annotated	yes	yes	no	no	no	no	no	no
ENSG00000260760	Prader-Willi region non-protein coding RNA 3 [Source:HGNC Symbol;Acc:HGNC:49131]	PWRN3	258.095	-2.89252	0.356218	-5.31281	1.08e-07	9.83e-06	lncRNA	annotated	yes	yes	no	no	no	no	no	no
ENSG00000259905	Prader-Willi region non-protein coding RNA 1 [Source:HGNC Symbol;Acc:HGNC:33235]	PWRN1	351.514	-2.86694	0.260119	-7.17724	7.11e-13	1.55e-10	lncRNA	annotated	yes	yes	no	no	no	no	no	no
ENSG00000241449	NA	NA	11.1054	-2.8625	0.436723	-4.26471	2e-05	0.00106302	lncRNA	annotated	yes	yes	no	no	no	no	no	no
ENSG00000228950	NA	NA	24.6817	-2.86033	0.313475	-5.93452	2.95e-09	3.63e-07	lncRNA	annotated	yes	yes	no	no	no	no	no	no
ENSG00000231713	NA	NA	214.282	-2.84279	0.331213	-5.56378	2.64e-08	2.68e-06	lncRNA	annotated	yes	no	no	yes	no	no	no	no
ENSG00000229543	NA	NA	48.1827	-2.78458	0.409244	-4.36068	1.3e-05	0.000723891	lncRNA	annotated	yes	yes	no	yes	no	no	no	no
ENSG00000278011	NA	NA	23.9222	-2.78302	0.412872	-4.31858	1.57e-05	0.000853074	lncRNA	annotated	yes	no	no	no	no	no	no	no
ENSG00000245870	long intergenic non-protein coding RNA 682 [Source:HGNC Symbol;Acc:HGNC:44466]	LINC00682	17.3518	-2.77501	0.410924	-4.31956	1.56e-05	0.000851038	lncRNA	annotated	yes	yes	no	no	no	no	no	no
ENSG00000230720	NA	NA	21.451	-2.75293	0.338666	-5.17598	2.27e-07	1.94e-05	lncRNA	annotated	yes	no	no	no	no	no	no	no
ENSG00000254143	NA	NA	37.4652	-2.73682	0.411589	-4.2198	2.45e-05	0.00126267	lncRNA	annotated	yes	yes	no	no	no	no	no	no
ENSG00000250125	NA	NA	21.1719	-2.70118	0.331851	-5.12634	2.95e-07	2.44e-05	lncRNA	annotated	yes	no	no	no	no	no	no	no
ENSG00000230525	NA	NA	96.5585	-2.68282	0.362381	-4.64379	3.42e-06	0.000222341	lncRNA	annotated	yes	yes	no	no	no	no	no	no
ENSG00000259087	NA	NA	83.7859	-2.68017	0.309512	-5.42846	5.68e-08	5.38e-06	lncRNA	annotated	yes	no	no	no	no	no	no	yes
ENSG00000271715	NA	NA	78.987	-2.67944	0.407225	-4.12412	3.72e-05	0.00186283	lncRNA	annotated	yes	no	no	no	no	no	no	no
ENSG00000259129	long intergenic non-protein coding RNA 648 [Source:HGNC Symbol;Acc:HGNC:44302]	LINC00648	546.388	-2.67387	0.40726	-4.11008	3.96e-05	0.00196852	lncRNA	annotated	yes	yes	no	no	no	no	no	no
G020688	NA	NA	1505.81	-2.67356	0.362019	-4.62285	3.79e-06	0.000243594	lncRNA	functional	yes	yes	no	no	no	no	no	yes
ENSG00000225750	NA	NA	60.2566	-2.66621	0.355648	-4.68501	2.8e-06	0.00018756	lncRNA	annotated	yes	yes	no	no	no	no	no	no
ENSG00000271952	NA	NA	38.2273	-2.66252	0.456162	-3.64457	0.000267836	0.0109178	lncRNA	annotated	yes	no	no	no	no	no	no	yes
ENSG00000253230	long intergenic non-protein coding RNA 599 [Source:HGNC Symbol;Acc:HGNC:27231]	LINC00599	63.0938	-2.65725	0.447605	-3.70248	0.000213502	0.00891148	lncRNA	annotated	yes	yes	no	no	no	no	no	no
ENSG00000279141	long intergenic non-protein coding RNA 1451 [Source:HGNC Symbol;Acc:HGNC:48599]	LINC01451	296.309	-2.6558	0.271513	-6.09842	1.07e-09	1.43e-07	lncRNA	annotated	yes	no	yes	yes	no	no	no	no
ENSG00000218357	uncharacterized LOC101927722 [Source:EntrezGene;Acc:101927722]	NA	82.5584	-2.65549	0.429473	-3.85471	0.000115869	0.00520195	lncRNA	annotated	yes	no	no	no	no	no	no	yes
ENSG00000231496	NA	NA	90.9987	-2.64851	0.306518	-5.37818	7.52e-08	7.05e-06	lncRNA	annotated	yes	yes	no	no	no	yes	no	no
ENSG00000249082	C5orf66 antisense RNA 1 [Source:HGNC Symbol;Acc:HGNC:49679]	C5orf66-AS1	68.2134	-2.64648	0.452152	-3.64144	0.000271117	0.011	lncRNA	annotated	yes	no	yes	yes	no	no	yes	yes
ENSG00000250344	NA	NA	191.984	-2.61611	0.475173	-3.40109	0.000671166	0.0239784	lncRNA	annotated	yes	no	no	yes	no	yes	no	no
ENSG00000225206	MIR137 host gene [Source:HGNC Symbol;Acc:HGNC:42871]	MIR137HG	359.151	-2.61475	0.262636	-6.14825	7.83e-10	1.08e-07	lncRNA	annotated	yes	no	no	yes	no	yes	no	no
G047529	NA	NA	2094.39	-2.60912	0.330688	-4.86597	1.14e-06	8.45e-05	lncRNA	functional	yes	no	no	yes	no	yes	no	no
ENSG00000224015	NA	NA	21.0353	-2.59823	0.468459	-3.41168	0.000645638	0.0232048	lncRNA	annotated	yes	yes	no	yes	no	no	no	no
ENSG00000260411	NA	NA	844.727	-2.5858	0.326659	-4.85462	1.21e-06	8.83e-05	lncRNA	annotated	yes	no	yes	yes	no	yes	no	no
ENSG00000224565	NA	NA	21.3103	-2.5761	0.467275	-3.37297	0.000743634	0.0262928	lncRNA	annotated	yes	no	no	no	no	no	no	no
ENSG00000231557	NA	NA	47.4605	-2.57227	0.445591	-3.5285	0.000417922	0.0158806	lncRNA	annotated	yes	no	no	no	no	no	no	no
ENSG00000258499	NA	NA	224.446	-2.56903	0.319753	-4.90698	9.25e-07	7.1e-05	lncRNA	annotated	yes	yes	no	no	no	no	no	no
ENSG00000250427	head and neck cancer-associated transcript 21 [Source:EntrezGene;Acc:100505811]	NA	20.1727	-2.55702	0.484873	-3.21119	0.00132186	0.0442805	lncRNA	annotated	yes	no	no	no	no	no	no	no
ENSG00000253701	NA	NA	1296.89	-2.54347	0.242562	-6.36317	1.98e-10	3.04e-08	lncRNA	annotated	yes	no	yes	yes	no	no	no	yes
ENSG00000229246	long intergenic non-protein coding RNA 377 [Source:HGNC Symbol;Acc:HGNC:42703]	LINC00377	72.8645	-2.52403	0.324262	-4.7	2.6e-06	0.000176109	lncRNA	annotated	yes	yes	no	no	no	no	no	no
ENSG00000259031	NA	NA	24.9117	-2.50798	0.404933	-3.72402	0.000196079	0.00829022	lncRNA	annotated	yes	no	no	no	no	yes	no	no
ENSG00000261400	NA	NA	7.87624	-2.49818	0.47258	-3.17022	0.00152324	0.0495649	lncRNA	annotated	yes	no	no	no	no	no	no	no
ENSG00000273971	NA	NA	94.316	-2.49465	0.429768	-3.47781	0.000505525	0.0188429	lncRNA	annotated	yes	no	no	no	no	no	no	no
ENSG00000260612	NA	NA	51.2889	-2.49214	0.440457	-3.38771	0.000704798	0.0250894	lncRNA	annotated	yes	no	no	yes	no	no	no	no
ENSG00000268532	NA	NA	119.51	-2.48894	0.278595	-5.34444	9.07e-08	8.4e-06	lncRNA	annotated	yes	no	no	no	no	no	no	no
ENSG00000203930	long intergenic non-protein coding RNA 632 [Source:HGNC Symbol;Acc:HGNC:27865]	LINC00632	669.19	-2.48237	0.264995	-5.59396	2.22e-08	2.29e-06	lncRNA	annotated	yes	no	no	yes	no	no	no	no
ENSG00000248150	NA	NA	70.1576	-2.47349	0.32509	-4.53255	5.83e-06	0.000354935	lncRNA	annotated	yes	yes	no	no	no	no	no	no
ENSG00000278041	NA	NA	397.338	-2.46513	0.328562	-4.45923	8.23e-06	0.00047973	lncRNA	annotated	yes	no	no	no	no	no	no	no
ENSG00000274893	NA	NA	576.872	-2.4513	0.325043	-4.46495	8.01e-06	0.000469189	lncRNA	annotated	yes	no	no	no	no	no	no	no
ENSG00000249797	NA	NA	22.1978	-2.43991	0.407415	-3.53426	0.000408921	0.0156438	lncRNA	annotated	yes	yes	no	no	no	no	no	yes
ENSG00000254533	NA	NA	80.1613	-2.43543	0.341972	-4.1975	2.7e-05	0.00137997	lncRNA	annotated	yes	no	no	no	no	no	no	yes
ENSG00000232046	NA	NA	496.664	-2.4341	0.245591	-5.8394	5.24e-09	6e-07	lncRNA	annotated	yes	yes	no	no	no	no	no	no
ENSG00000225421	NA	NA	969.123	-2.42945	0.338595	-4.22172	2.42e-05	0.00125471	lncRNA	annotated	yes	no	no	no	no	yes	no	no
ENSG00000256085	NA	NA	112.156	-2.40879	0.412282	-3.41706	0.000633015	0.0228213	lncRNA	annotated	yes	no	no	yes	no	yes	no	no
ENSG00000214797	NA	NA	325.667	-2.4029	0.319044	-4.39718	1.1e-05	0.000620219	lncRNA	annotated	yes	yes	no	yes	no	no	no	no
ENSG00000229140	CCDC26 long non-coding RNA [Source:HGNC Symbol;Acc:HGNC:28416]	CCDC26	51.5202	-2.39604	0.404113	-3.45457	0.000551161	0.0203004	lncRNA	functional	yes	yes	no	yes	no	no	no	no
ENSG00000250266	long intergenic non-protein coding RNA 1612 [Source:HGNC Symbol;Acc:HGNC:51837]	LINC01612	305.008	-2.39518	0.363082	-3.84261	0.000121734	0.00544294	lncRNA	annotated	yes	no	no	no	no	no	no	no
ENSG00000277526	NA	NA	112.218	-2.38	0.373479	-3.69498	0.000219903	0.00910592	lncRNA	annotated	yes	yes	no	yes	no	no	no	no
ENSG00000275897	NA	NA	683.768	-2.36632	0.209805	-6.51235	7.4e-11	1.2e-08	lncRNA	annotated	yes	no	no	yes	no	no	no	no
ENSG00000259459	NA	NA	538.119	-2.35749	0.310427	-4.37298	1.23e-05	0.000685731	lncRNA	annotated	yes	yes	no	yes	no	no	no	yes
ENSG00000266288	NA	NA	96.752	-2.34861	0.319449	-4.22167	2.42e-05	0.00125471	lncRNA	annotated	yes	yes	no	no	no	no	no	no
ENSG00000248596	NA	NA	243.011	-2.3341	0.288563	-4.62326	3.78e-06	0.000243594	lncRNA	annotated	yes	no	no	yes	no	no	no	no
ENSG00000226530	NA	NA	45.9009	-2.31847	0.410814	-3.20941	0.00133007	0.0444596	lncRNA	annotated	yes	yes	no	yes	no	yes	no	yes
ENSG00000280650	KCNIP4 intronic transcript 1 [Source:HGNC Symbol;Acc:HGNC:29895]	KCNIP4-IT1	920.794	-2.31348	0.251833	-5.21568	1.83e-07	1.6e-05	lncRNA	annotated	yes	no	no	no	no	yes	no	no
ENSG00000261646	NA	NA	377.049	-2.31045	0.266546	-4.9164	8.81e-07	6.81e-05	lncRNA	annotated	yes	no	no	no	no	no	no	no
ENSG00000265121	NA	NA	106.494	-2.29272	0.343808	-3.75999	0.000169922	0.00733865	lncRNA	annotated	yes	no	no	no	no	no	no	no
ENSG00000269186	long intergenic non-protein coding RNA 1082 [Source:HGNC Symbol;Acc:HGNC:49125]	LINC01082	453.605	-2.28835	0.313756	-4.10622	4.02e-05	0.00199789	lncRNA	annotated	yes	no	no	yes	no	no	no	yes
ENSG00000235523	NA	NA	76.4516	-2.26283	0.34827	-3.626	0.000287841	0.0115886	lncRNA	annotated	yes	yes	no	yes	no	no	no	no
ENSG00000232680	NA	NA	535.267	-2.22928	0.322774	-3.80849	0.000139821	0.00615046	lncRNA	annotated	yes	no	no	no	no	no	no	no
ENSG00000236849	long intergenic non-protein coding RNA 1474 [Source:HGNC Symbol;Acc:HGNC:51111]	LINC01474	106.612	-2.18509	0.352785	-3.35923	0.000781587	0.027486	lncRNA	annotated	yes	yes	no	no	no	no	no	no
ENSG00000259957	NA	NA	119.468	-2.18104	0.354342	-3.33305	0.000858989	0.029926	lncRNA	annotated	yes	no	no	no	no	no	no	no
ENSG00000267506	NA	NA	10239.8	-2.17635	0.308273	-3.81592	0.000135676	0.00599209	lncRNA	annotated	yes	no	no	no	no	no	no	yes
ENSG00000272180	NA	NA	143.431	-2.17216	0.268859	-4.35975	1.3e-05	0.000723891	lncRNA	annotated	yes	no	no	yes	no	no	no	no
ENSG00000223839	family with sequence similarity 95 member B1 [Source:HGNC Symbol;Acc:HGNC:32318]	FAM95B1	3330.39	-2.17032	0.232462	-5.03448	4.79e-07	3.83e-05	lncRNA	annotated	yes	no	no	yes	no	no	no	yes
ENSG00000260947	NA	NA	1583.08	-2.13819	0.231566	-4.91519	8.87e-07	6.84e-05	lncRNA	annotated	yes	no	no	no	no	no	no	yes
ENSG00000256643	cervical cancer-associated transcript 8 [Source:EntrezGene;Acc:105370070]	NA	1156.15	-2.13163	0.32148	-3.52008	0.000431413	0.0162661	lncRNA	annotated	yes	yes	no	no	no	no	no	yes
ENSG00000248174	NA	NA	107.762	-2.11737	0.273244	-4.0893	4.33e-05	0.00213717	lncRNA	annotated	yes	yes	no	yes	no	no	no	no
ENSG00000233214	NA	NA	310.112	-2.10968	0.322923	-3.43637	0.000589575	0.0214554	lncRNA	annotated	yes	yes	no	yes	no	no	no	no
ENSG00000257431	NA	NA	50.241	-2.09856	0.295735	-3.71466	0.000203476	0.00853389	lncRNA	annotated	yes	no	no	yes	no	no	no	no
ENSG00000274956	uncharacterized LOC643763 [Source:EntrezGene;Acc:643763]	NA	1289.71	-2.08435	0.191893	-5.65079	1.6e-08	1.67e-06	lncRNA	annotated	yes	no	no	yes	no	yes	no	no
G076482	NA	NA	373.331	-2.07843	0.273227	-3.94702	7.91e-05	0.00369877	lncRNA	functional	yes	no	no	yes	no	yes	no	no
ENSG00000233858	NA	NA	282.699	-2.07268	0.223377	-4.80209	1.57e-06	0.00011179	lncRNA	annotated	yes	no	yes	yes	no	no	no	no
ENSG00000273760	NA	NA	366.948	-2.0593	0.267221	-3.96414	7.37e-05	0.00348046	lncRNA	annotated	yes	no	no	no	no	no	no	yes
ENSG00000279727	NA	NA	435.47	-2.04725	0.20121	-5.20475	1.94e-07	1.68e-05	lncRNA	annotated	yes	no	no	no	no	no	no	no
ENSG00000241213	NA	NA	57.3948	-2.03613	0.304392	-3.40394	0.000664223	0.0237746	lncRNA	annotated	yes	no	no	no	no	no	no	no
ENSG00000241684	ADAMTS9 antisense RNA 2 [Source:HGNC Symbol;Acc:HGNC:42435]	ADAMTS9-AS2	5802.66	-2.03443	0.184926	-5.59376	2.22e-08	2.29e-06	lncRNA	functional	yes	no	no	no	no	yes	yes	yes
ENSG00000254938	NA	NA	156.503	-2.02656	0.300673	-3.4142	0.000639703	0.0230231	lncRNA	annotated	yes	no	no	no	no	yes	no	no
ENSG00000233625	NA	NA	160.376	-2.01374	0.303566	-3.33945	0.000839455	0.0293731	lncRNA	annotated	yes	yes	no	no	no	no	no	no
ENSG00000267405	NA	NA	520.572	-2.00639	0.282978	-3.55642	0.00037594	0.014531	lncRNA	annotated	yes	yes	no	no	no	no	no	yes
ENSG00000235021	NA	NA	69.5164	-1.98919	0.305277	-3.24031	0.00119401	0.0405698	lncRNA	annotated	no	yes	no	no	no	no	no	no
ENSG00000257582	long intergenic non-protein coding RNA 1475 [Source:HGNC Symbol;Acc:HGNC:51113]	LINC01475	222.115	-1.9755	0.302674	-3.22292	0.00126889	0.0427253	lncRNA	annotated	no	yes	no	no	no	no	no	yes
ENSG00000230490	NA	NA	315.252	-1.96141	0.253312	-3.79535	0.000147437	0.00645289	lncRNA	annotated	no	no	no	yes	no	no	no	no
ENSG00000253190	NA	NA	426.259	-1.95702	0.263964	-3.62557	0.000288325	0.0115902	lncRNA	annotated	no	no	no	yes	no	no	no	no
ENSG00000274225	NA	NA	261.442	-1.93858	0.255287	-3.67655	0.000236414	0.00969743	lncRNA	annotated	no	no	no	no	no	no	no	no
ENSG00000277200	NA	NA	675.395	-1.93552	0.221447	-4.22457	2.39e-05	0.00124359	lncRNA	annotated	no	no	no	yes	no	no	no	no
ENSG00000249279	NA	NA	47.811	-1.92792	0.269166	-3.44741	0.000565999	0.020771	lncRNA	annotated	no	yes	no	yes	no	no	no	no
ENSG00000234817	NA	NA	322.933	-1.92028	0.263126	-3.49748	0.000469673	0.0175566	lncRNA	annotated	no	no	no	yes	no	no	no	no
ENSG00000275871	NA	NA	131.493	-1.91249	0.284438	-3.20803	0.00133648	0.044599	lncRNA	annotated	no	no	no	no	no	no	no	no
ENSG00000249669	cardiac mesoderm enhancer-associated non-coding RNA [Source:HGNC Symbol;Acc:HGNC:42872]	CARMN	402320	-1.90698	0.199969	-4.53561	5.74e-06	0.000350651	lncRNA	annotated	no	yes	no	yes	no	no	no	no
ENSG00000275088	NA	NA	153.072	-1.90107	0.262059	-3.43843	0.000585098	0.021352	lncRNA	annotated	no	no	no	no	no	no	no	yes
ENSG00000253288	NA	NA	72.9613	-1.88704	0.245225	-3.61727	0.000297732	0.011877	lncRNA	annotated	no	no	yes	yes	no	no	no	no
ENSG00000234323	long intergenic non-protein coding RNA 1505 [Source:EntrezGene;Acc:100996590]	NA	212.237	-1.82248	0.222023	-3.70448	0.000211821	0.00885546	lncRNA	annotated	no	yes	no	no	no	no	no	yes
ENSG00000274414	NA	NA	1170.35	-1.80975	0.215828	-3.75181	0.000175563	0.00749661	lncRNA	annotated	no	no	no	yes	no	no	no	no
ENSG00000259774	NA	NA	817.038	-1.78635	0.209257	-3.75782	0.000171401	0.00739031	lncRNA	annotated	no	no	yes	no	no	no	no	no
ENSG00000253696	KBTBD11 overlapping transcript 1 [Source:HGNC Symbol;Acc:HGNC:49147]	KBTBD11-OT1	342.952	-1.77547	0.221658	-3.49851	0.000467862	0.017514	lncRNA	annotated	no	no	no	no	no	yes	no	no
ENSG00000282556	NA	NA	91.3852	-1.77006	0.242792	-3.1717	0.00151549	0.0494776	lncRNA	annotated	no	no	no	yes	no	no	no	no
ENSG00000268388	FOXF1 adjacent non-coding developmental regulatory RNA [Source:HGNC Symbol;Acc:HGNC:43894]	FENDRR	12244	-1.76366	0.210728	-3.62391	0.000290178	0.0116468	lncRNA	annotated	no	no	no	yes	no	no	yes	yes
G030453	NA	NA	8536.63	-1.75396	0.226	-3.33611	0.000849594	0.0296383	lncRNA	functional	no	no	yes	no	no	yes	no	no
ENSG00000272463	NA	NA	889.531	-1.64713	0.181765	-3.56026	0.000370489	0.0143841	lncRNA	annotated	no	no	no	no	no	no	no	yes
ENSG00000270332	SMC2 antisense RNA 1 (head to head) [Source:HGNC Symbol;Acc:HGNC:50827]	SMC2-AS1	642.266	-1.61336	0.191946	-3.19551	0.00139583	0.0463425	lncRNA	annotated	no	no	no	yes	no	no	no	no
ENSG00000224959	NA	NA	6223.33	1.77097	0.163505	4.71527	2.41e-06	0.000165984	lncRNA	annotated	no	no	no	no	no	no	no	no
ENSG00000249859	Pvt1 oncogene (non-protein coding) [Source:HGNC Symbol;Acc:HGNC:9709]	PVT1	3285.27	1.81823	0.219057	3.73524	0.000187538	0.00798073	lncRNA	functional	no	yes	no	yes	no	no	yes	yes
ENSG00000222041	long intergenic non-protein coding RNA 152 [Source:HGNC Symbol;Acc:HGNC:28717]	LINC00152	1919.31	1.87024	0.172537	5.04376	4.56e-07	3.68e-05	lncRNA	annotated	no	no	no	yes	no	no	yes	no
ENSG00000260604	NA	NA	970.857	1.90263	0.238604	3.78294	0.000154985	0.00674933	lncRNA	annotated	no	no	no	no	no	no	no	no
ENSG00000243479	MNX1 antisense RNA 1 (head to head) [Source:HGNC Symbol;Acc:HGNC:48954]	MNX1-AS1	204.433	1.92938	0.26431	3.51624	0.00043771	0.0164797	lncRNA	functional	no	no	no	yes	no	no	no	yes
ENSG00000130600	H19, imprinted maternally expressed transcript (non-protein coding) [Source:HGNC Symbol;Acc:HGNC:4713]	H19	31847.8	1.93173	0.273367	3.40837	0.000653531	0.0234562	lncRNA	functional	no	no	yes	yes	no	no	yes	no
ENSG00000270190	NA	NA	398.472	1.93719	0.219807	4.2637	2.01e-05	0.00106566	lncRNA	annotated	no	no	no	no	no	no	no	no
ENSG00000224397	long intergenic non-protein coding RNA 1272 [Source:HGNC Symbol;Acc:HGNC:50328]	LINC01272	1405.66	2.02368	0.229864	4.45344	8.45e-06	0.000490679	lncRNA	annotated	yes	no	no	yes	no	no	no	yes
ENSG00000251442	long intergenic non-protein coding RNA 1094 [Source:HGNC Symbol;Acc:HGNC:49219]	LINC01094	685.944	2.07043	0.253824	4.21722	2.47e-05	0.00127215	lncRNA	annotated	yes	no	no	no	no	no	no	no
ENSG00000274979	NA	NA	3628.46	2.07317	0.283242	3.78887	0.000151333	0.0066013	lncRNA	annotated	yes	no	no	no	no	no	no	yes
ENSG00000271811	NA	NA	2708.44	2.07325	0.219532	4.88881	1.01e-06	7.64e-05	lncRNA	annotated	yes	no	no	yes	no	yes	no	no
ENSG00000204904	long intergenic non-protein coding RNA 1545 [Source:HGNC Symbol;Acc:HGNC:17986]	LINC01545	30.6136	2.07516	0.317685	3.38434	0.000713492	0.0253299	lncRNA	annotated	yes	no	no	yes	no	no	no	no
ENSG00000270035	NA	NA	33.7571	2.13547	0.356242	3.18736	0.00143579	0.0473685	lncRNA	annotated	yes	no	no	no	no	yes	no	no
ENSG00000248323	lung cancer associated transcript 1 (non-protein coding) [Source:HGNC Symbol;Acc:HGNC:48498]	LUCAT1	2530.49	2.1713	0.293003	3.99758	6.4e-05	0.00306806	lncRNA	functional	yes	yes	no	yes	no	no	no	yes
ENSG00000256288	NA	NA	130.895	2.19151	0.269779	4.41662	1e-05	0.000571968	lncRNA	functional	yes	yes	no	yes	no	no	no	yes
ENSG00000172965	MIR4435-2 host gene [Source:HGNC Symbol;Acc:HGNC:35163]	MIR4435-2HG	2225.47	2.19252	0.17064	6.98851	2.78e-12	5.46e-10	lncRNA	annotated	yes	yes	no	yes	no	no	no	no
ENSG00000250274	NA	NA	213.658	2.19771	0.345792	3.46366	0.000532884	0.019722	lncRNA	annotated	yes	no	no	yes	no	no	no	no
G000198	NA	NA	2717.95	2.21191	0.234511	5.16782	2.37e-07	2e-05	lncRNA	functional	yes	no	yes	yes	no	yes	no	yes
ENSG00000266088	NA	NA	275.875	2.21719	0.301868	4.03219	5.53e-05	0.00267883	lncRNA	annotated	yes	yes	no	no	no	no	no	no
ENSG00000272549	NA	NA	258.328	2.28649	0.341512	3.76705	0.00016519	0.00716985	lncRNA	annotated	yes	no	yes	yes	no	no	no	no
ENSG00000234292	NA	NA	132.628	2.29451	0.350253	3.69594	0.000219075	0.00910048	lncRNA	annotated	yes	no	no	yes	no	no	no	no
G035394	NA	NA	173.663	2.30025	0.334488	3.88728	0.000101373	0.00459857	lncRNA	functional	yes	no	no	yes	no	no	no	no
ENSG00000258404	NA	NA	86.4653	2.3165	0.368458	3.57299	0.000352926	0.0138463	lncRNA	annotated	yes	no	no	no	no	no	no	yes
ENSG00000236700	long intergenic non-protein coding RNA 1010 [Source:HGNC Symbol;Acc:HGNC:48978]	LINC01010	49.441	2.33537	0.396357	3.3691	0.000754132	0.026628	lncRNA	annotated	yes	yes	no	yes	no	no	no	no
ENSG00000236673	NA	NA	555.769	2.33545	0.338285	3.94771	7.89e-05	0.00369465	lncRNA	annotated	yes	yes	no	yes	no	no	no	no
ENSG00000223749	MIR503 host gene [Source:HGNC Symbol;Acc:HGNC:28258]	MIR503HG	303.519	2.36072	0.322024	4.22551	2.38e-05	0.00124085	lncRNA	annotated	yes	yes	no	no	no	no	no	yes
ENSG00000236347	NA	NA	24.2103	2.40326	0.350402	4.0047	6.21e-05	0.00298257	lncRNA	annotated	yes	no	no	no	no	no	no	yes
ENSG00000235947	eosinophil granule ontogeny transcript (non-protein coding) [Source:HGNC Symbol;Acc:HGNC:37129]	EGOT	232.191	2.41149	0.326006	4.32965	1.49e-05	0.000814655	lncRNA	annotated	yes	no	no	yes	no	yes	yes	no
G045282	NA	NA	1244.52	2.43102	0.318326	4.49545	6.94e-06	0.000413197	lncRNA	functional	yes	no	no	yes	no	no	no	yes
ENSG00000256298	NA	NA	10.0107	2.46092	0.427229	3.41953	0.000627283	0.0227012	lncRNA	annotated	yes	yes	no	no	no	no	no	yes
ENSG00000275216	NA	NA	3478.2	2.4875	0.281381	5.28643	1.25e-07	1.12e-05	lncRNA	annotated	yes	no	no	no	no	no	no	yes
G047531	NA	NA	136.003	2.49642	0.330434	4.52866	5.94e-06	0.000359865	lncRNA	functional	yes	no	no	yes	no	no	no	yes
ENSG00000280721	NA	NA	330.039	2.49872	0.31804	4.71237	2.45e-06	0.000167484	lncRNA	annotated	yes	no	no	no	no	no	no	no
ENSG00000180869	long intergenic non-protein coding RNA 1555 [Source:HGNC Symbol;Acc:HGNC:26647]	LINC01555	298.025	2.50445	0.370051	4.06551	4.79e-05	0.00234076	lncRNA	annotated	yes	no	no	yes	no	no	no	yes
ENSG00000250548	NA	NA	666.872	2.52314	0.295796	5.14928	2.61e-07	2.19e-05	lncRNA	annotated	yes	no	no	no	no	yes	no	yes
ENSG00000257890	NA	NA	37.1283	2.53214	0.468594	3.26965	0.0010768	0.0370541	lncRNA	annotated	yes	yes	no	no	no	no	no	no
ENSG00000276121	NA	NA	47.2466	2.53624	0.385092	3.98929	6.63e-05	0.00317032	lncRNA	annotated	yes	no	no	no	no	no	no	no
ENSG00000283554	NA	NA	35.5039	2.57369	0.487895	3.22546	0.00125769	0.0424029	lncRNA	annotated	yes	no	no	no	no	no	no	yes
ENSG00000256969	NA	NA	16.2579	2.58515	0.499352	3.17442	0.00150139	0.04916	lncRNA	annotated	yes	yes	no	no	no	no	no	no
ENSG00000267123	NA	NA	39.0682	2.60104	0.38223	4.18869	2.81e-05	0.00142907	lncRNA	annotated	yes	yes	no	yes	no	no	no	yes
ENSG00000228630	HOX transcript antisense RNA [Source:HGNC Symbol;Acc:HGNC:33510]	HOTAIR	192.371	2.61464	0.457195	3.53162	0.000413016	0.015773	lncRNA	functional	yes	yes	yes	no	no	yes	yes	no
ENSG00000255465	NA	NA	105.198	2.6279	0.340902	4.77527	1.79e-06	0.00012708	lncRNA	annotated	yes	yes	yes	yes	no	no	no	no
ENSG00000224099	NA	NA	1540.71	2.63914	0.454298	3.60808	0.000308471	0.0122493	lncRNA	annotated	yes	yes	no	no	no	no	no	yes
ENSG00000261327	NA	NA	475.829	2.64398	0.280787	5.8549	4.77e-09	5.57e-07	lncRNA	annotated	yes	no	no	yes	no	no	no	no
ENSG00000214049	urothelial cancer associated 1 (non-protein coding) [Source:HGNC Symbol;Acc:HGNC:37126]	UCA1	8751.6	2.65966	0.343382	4.83327	1.34e-06	9.74e-05	lncRNA	functional	yes	yes	no	yes	no	no	yes	yes
ENSG00000253490	NA	NA	262.276	2.69348	0.267117	6.33984	2.3e-10	3.49e-08	lncRNA	annotated	yes	no	no	yes	no	no	no	no
G031149	NA	NA	584.922	2.69413	0.273563	6.19283	5.91e-10	8.39e-08	lncRNA	functional	yes	yes	no	yes	no	no	no	no
ENSG00000234362	NA	NA	121.936	2.70196	0.365555	4.65582	3.23e-06	0.000212382	lncRNA	annotated	yes	yes	no	yes	no	no	no	no
ENSG00000235736	NA	NA	49.7717	2.72724	0.51991	3.32219	0.000893123	0.0310324	lncRNA	annotated	yes	no	no	yes	no	no	no	no
ENSG00000224167	NA	NA	310.114	2.75497	0.337325	5.20262	1.96e-07	1.69e-05	lncRNA	annotated	yes	yes	no	no	no	no	no	yes
ENSG00000235385	NA	NA	27.3374	2.77591	0.531839	3.33918	0.000840263	0.0293731	lncRNA	annotated	yes	yes	no	no	no	no	no	yes
ENSG00000249550	long intergenic non-protein coding RNA 1234 [Source:HGNC Symbol;Acc:HGNC:49757]	LINC01234	241.641	2.77732	0.40889	4.34669	1.38e-05	0.000761861	lncRNA	annotated	yes	yes	no	no	no	no	no	yes
ENSG00000260498	NA	NA	11.767	2.78689	0.490623	3.64208	0.000270446	0.0109898	lncRNA	annotated	yes	yes	no	yes	no	no	no	yes
G047530	NA	NA	415.684	2.80801	0.548041	3.29904	0.000970151	0.0335305	lncRNA	functional	yes	no	no	no	no	no	no	yes
ENSG00000236751	long intergenic non-protein coding RNA 1186 [Source:HGNC Symbol;Acc:HGNC:49573]	LINC01186	88.1959	2.83832	0.498643	3.68665	0.000227225	0.0093646	lncRNA	annotated	yes	yes	no	no	no	no	no	yes
G001643	NA	NA	9790.92	2.89511	0.359746	5.26792	1.38e-07	1.23e-05	lncRNA	functional	yes	no	no	no	no	no	no	no
ENSG00000251230	MIR3945 host gene [Source:HGNC Symbol;Acc:HGNC:52002]	MIR3945HG	49.1998	2.92252	0.425625	4.51693	6.27e-06	0.000376564	lncRNA	annotated	yes	yes	no	yes	no	no	no	no
ENSG00000249815	NA	NA	4.72793	2.94375	0.595407	3.26458	0.00109626	0.0375909	lncRNA	annotated	yes	no	yes	yes	no	no	no	no
ENSG00000233569	NA	NA	193.521	2.95507	0.432652	4.51881	6.22e-06	0.000374408	lncRNA	annotated	yes	yes	no	no	no	no	no	no
G082924	NA	NA	198.706	2.98548	0.355701	5.58186	2.38e-08	2.43e-06	lncRNA	functional	yes	no	no	no	no	no	no	yes
ENSG00000203688	NA	NA	913.903	2.98911	0.341428	5.82586	5.68e-09	6.48e-07	lncRNA	annotated	yes	yes	no	no	no	no	no	yes
ENSG00000226476	NA	NA	2260.7	2.99167	0.36883	5.39996	6.67e-08	6.26e-06	lncRNA	annotated	yes	no	no	yes	no	no	no	yes
ENSG00000262772	NA	NA	185.417	3.00051	0.330715	6.04906	1.46e-09	1.9e-07	lncRNA	annotated	yes	no	no	no	no	no	no	yes
ENSG00000259721	NA	NA	18.8637	3.00207	0.431185	4.64318	3.43e-06	0.000222444	lncRNA	annotated	yes	no	yes	no	no	yes	no	no
ENSG00000225680	NA	NA	360.609	3.00291	0.363329	5.51267	3.53e-08	3.52e-06	lncRNA	annotated	yes	no	no	no	no	no	no	yes
ENSG00000249306	long intergenic non-protein coding RNA 1411 [Source:HGNC Symbol;Acc:HGNC:50703]	LINC01411	126.269	3.01777	0.392385	5.14232	2.71e-07	2.26e-05	lncRNA	annotated	yes	yes	no	yes	no	no	no	yes
ENSG00000235884	long intergenic non-protein coding RNA 941 [Source:HGNC Symbol;Acc:HGNC:48635]	LINC00941	397.768	3.03736	0.318992	6.38686	1.69e-10	2.63e-08	lncRNA	annotated	yes	yes	no	yes	no	no	no	no
ENSG00000242781	NA	NA	71.2509	3.05131	0.581806	3.52576	0.000422276	0.0159908	lncRNA	annotated	yes	no	no	no	no	no	no	no
ENSG00000258919	NA	NA	92.6101	3.08089	0.435893	4.77385	1.81e-06	0.000127637	lncRNA	annotated	yes	yes	no	no	no	no	no	yes
ENSG00000254605	NA	NA	92.2781	3.09806	0.416549	5.03677	4.73e-07	3.79e-05	lncRNA	annotated	yes	yes	no	no	no	no	no	no
ENSG00000244306	long intergenic non-protein coding RNA 1296 [Source:EntrezGene;Acc:642477]	NA	2318.37	3.10455	0.289522	7.26904	3.62e-13	8.45e-11	lncRNA	functional	yes	yes	no	yes	no	no	yes	yes
ENSG00000270160	NA	NA	73.7813	3.12103	0.416549	5.09191	3.54e-07	2.91e-05	lncRNA	annotated	yes	no	no	no	no	no	no	no
ENSG00000268941	NA	NA	142.972	3.12648	0.34144	6.22799	4.72e-10	6.86e-08	lncRNA	annotated	yes	no	no	yes	no	no	no	yes
ENSG00000274508	NA	NA	64.5354	3.12992	0.540911	3.93765	8.23e-05	0.00382559	lncRNA	annotated	yes	no	no	no	no	yes	no	no
ENSG00000257219	NA	NA	34.8735	3.14312	0.43221	4.95852	7.1e-07	5.57e-05	lncRNA	annotated	yes	no	no	yes	no	no	no	no
ENSG00000270547	long intergenic non-protein coding RNA 1235 [Source:HGNC Symbol;Acc:HGNC:49769]	LINC01235	859.704	3.16342	0.241683	8.95148	3.51e-19	1.8e-16	lncRNA	annotated	yes	no	no	yes	no	no	no	yes
G020737	NA	NA	787.895	3.18295	0.396478	5.50585	3.67e-08	3.65e-06	lncRNA	functional	yes	no	no	yes	no	no	no	yes
ENSG00000224652	long intergenic non-protein coding RNA 885 [Source:HGNC Symbol;Acc:HGNC:48571]	LINC00885	21.593	3.18642	0.620519	3.52354	0.000425826	0.0160786	lncRNA	annotated	yes	no	no	yes	no	no	no	no
ENSG00000256540	NA	NA	146.544	3.20953	0.280023	7.89056	3.01e-15	8.73e-13	lncRNA	annotated	yes	no	no	no	no	yes	no	yes
ENSG00000234948	long intergenic non-protein coding RNA 1524 [Source:HGNC Symbol;Acc:HGNC:51228]	LINC01524	57.7652	3.24004	0.404115	5.54307	2.97e-08	3e-06	lncRNA	annotated	yes	no	no	no	no	no	no	no
ENSG00000257472	NA	NA	211.59	3.25994	0.434284	5.20383	1.95e-07	1.68e-05	lncRNA	annotated	yes	yes	no	no	no	no	no	no
ENSG00000228358	NA	NA	18.9537	3.29285	0.501743	4.56977	4.88e-06	0.000303755	lncRNA	annotated	yes	yes	no	yes	no	no	no	no
ENSG00000242147	NA	NA	58.1122	3.31413	0.562977	4.11053	3.95e-05	0.00196841	lncRNA	annotated	yes	no	no	no	no	no	no	yes
ENSG00000253161	long intergenic non-protein coding RNA 1605 [Source:HGNC Symbol;Acc:HGNC:51654]	LINC01605	685.208	3.33859	0.382173	6.11921	9.4e-10	1.27e-07	lncRNA	annotated	yes	no	no	yes	no	no	no	yes
ENSG00000254166	cancer susceptibility candidate 19 (non-protein coding) [Source:HGNC Symbol;Acc:HGNC:49476]	CASC19	270.236	3.36237	0.31573	7.48225	7.31e-14	1.85e-11	lncRNA	annotated	yes	yes	no	no	no	no	no	yes
ENSG00000231566	NA	NA	183.888	3.36986	0.311987	7.59601	3.05e-14	8.23e-12	lncRNA	annotated	yes	yes	no	no	no	no	no	yes
ENSG00000259807	NA	NA	4469.35	3.44736	0.314895	7.77199	7.73e-15	2.15e-12	lncRNA	annotated	yes	no	no	yes	no	no	no	yes
ENSG00000280997	colon cancer associated transcript 2 (non-protein coding) [Source:HGNC Symbol;Acc:HGNC:47044]	CCAT2	1263.49	3.46443	0.299949	8.21617	2.1e-16	6.78e-14	lncRNA	functional	yes	no	no	no	no	yes	no	yes
ENSG00000236081	ELFN1 antisense RNA 1 [Source:HGNC Symbol;Acc:HGNC:39071]	ELFN1-AS1	333.53	3.49848	0.302462	8.26048	1.45e-16	4.8e-14	lncRNA	functional	yes	no	no	no	no	yes	no	yes
ENSG00000261742	long intergenic non-protein coding RNA 922 [Source:HGNC Symbol;Acc:HGNC:27545]	LINC00922	74.5593	3.51225	0.339511	7.3996	1.37e-13	3.4e-11	lncRNA	annotated	yes	yes	no	yes	no	no	no	no
ENSG00000268621	NA	NA	126.559	3.52978	0.408582	6.1916	5.96e-10	8.41e-08	lncRNA	annotated	yes	no	no	yes	no	no	no	yes
ENSG00000260943	NA	NA	28.3682	3.55428	0.687513	3.71524	0.000203007	0.00852794	lncRNA	annotated	yes	no	no	no	no	no	no	no
ENSG00000260877	NA	NA	149.933	3.55735	0.405803	6.30195	2.94e-10	4.39e-08	lncRNA	annotated	yes	yes	no	no	no	no	no	yes
ENSG00000271930	NA	NA	23.416	3.56601	0.7152	3.58781	0.000333462	0.0131617	lncRNA	annotated	yes	no	no	no	no	no	no	no
ENSG00000224610	NA	NA	36.0062	3.57971	0.807638	3.19414	0.00140248	0.0465044	lncRNA	annotated	yes	yes	no	no	no	no	no	no
ENSG00000247844	colon cancer associated transcript 1 (non-protein coding) [Source:HGNC Symbol;Acc:HGNC:45128]	CCAT1	5234.98	3.58348	0.286038	9.03194	1.69e-19	8.81e-17	lncRNA	functional	yes	no	no	no	no	no	yes	yes
ENSG00000228742	NA	NA	437.43	3.60195	0.310428	8.38183	5.21e-17	1.92e-14	lncRNA	annotated	yes	yes	no	no	no	no	no	yes
ENSG00000272328	NA	NA	304.989	3.60638	0.272178	9.57601	1.01e-21	8.5e-19	lncRNA	annotated	yes	no	no	no	no	no	no	yes
ENSG00000235269	NA	NA	29.7102	3.62202	0.822559	3.18765	0.00143436	0.0473685	lncRNA	annotated	yes	yes	no	no	no	no	no	no
ENSG00000259439	NA	NA	230.25	3.6464	0.442412	5.98176	2.21e-09	2.77e-07	lncRNA	annotated	yes	yes	yes	yes	no	no	no	no
ENSG00000281937	NA	NA	108.01	3.66132	0.407767	6.52656	6.73e-11	1.1e-08	lncRNA	annotated	yes	no	no	no	no	no	no	no
ENSG00000249378	long intergenic non-protein coding RNA 1060 [Source:HGNC Symbol;Acc:HGNC:49081]	LINC01060	89.8404	3.69544	0.615131	4.3819	1.18e-05	0.000662518	lncRNA	annotated	yes	yes	no	no	no	no	no	no
ENSG00000270460	NA	NA	32.3037	3.70412	0.640998	4.21861	2.46e-05	0.00126682	lncRNA	annotated	yes	no	no	no	no	no	no	yes
ENSG00000213468	firre intergenic repeating RNA element [Source:HGNC Symbol;Acc:HGNC:49627]	FIRRE	1319.33	3.712	0.276588	9.80519	1.07e-22	1.03e-19	lncRNA	annotated	yes	no	yes	yes	no	no	no	yes
ENSG00000258077	NA	NA	71.205	3.73858	0.647614	4.22871	2.35e-05	0.00122822	lncRNA	annotated	yes	yes	no	no	no	no	no	yes
ENSG00000228437	NA	NA	699.657	3.75707	0.500886	5.50439	3.7e-08	3.67e-06	lncRNA	annotated	yes	yes	no	no	no	no	no	no
ENSG00000259518	long intergenic non-protein coding RNA 1583 [Source:HGNC Symbol;Acc:HGNC:51425]	LINC01583	40.4585	3.80593	0.671025	4.18156	2.9e-05	0.0014689	lncRNA	annotated	yes	no	no	no	no	no	no	no
ENSG00000253746	NA	NA	101.444	3.81591	0.396297	7.10554	1.2e-12	2.49e-10	lncRNA	annotated	yes	yes	no	no	no	no	no	yes
ENSG00000259471	long intergenic non-protein coding RNA 1169 [Source:HGNC Symbol;Acc:HGNC:49541]	LINC01169	44.3155	3.84705	0.592791	4.80279	1.56e-06	0.000111706	lncRNA	annotated	yes	no	no	no	no	no	no	no
ENSG00000229647	NA	NA	28.4361	3.85996	0.646354	4.42476	9.66e-06	0.000552034	lncRNA	annotated	yes	yes	no	yes	no	no	no	no
ENSG00000236212	NA	NA	137.574	3.86491	0.555788	5.15468	2.54e-07	2.13e-05	lncRNA	annotated	yes	yes	no	no	no	no	no	no
ENSG00000204876	NA	NA	7612.33	3.86764	0.404284	7.09312	1.31e-12	2.7e-10	lncRNA	annotated	yes	no	yes	yes	no	no	no	yes
ENSG00000258954	NA	NA	109.603	3.90382	0.705918	4.11354	3.9e-05	0.0019466	lncRNA	annotated	yes	yes	no	no	no	no	no	no
ENSG00000251026	NA	NA	202.479	3.93899	0.309437	9.49786	2.14e-21	1.7e-18	lncRNA	annotated	yes	no	no	no	no	no	no	yes
ENSG00000251093	NA	NA	25.1727	3.94406	0.833703	3.53131	0.000413507	0.015773	lncRNA	annotated	yes	no	no	no	no	no	no	no
ENSG00000228705	long intergenic non-protein coding RNA 659 [Source:HGNC Symbol;Acc:HGNC:44316]	LINC00659	111.263	3.96067	0.51845	5.71061	1.13e-08	1.2e-06	lncRNA	functional	yes	yes	no	no	no	no	no	yes
ENSG00000267095	NA	NA	18.8859	3.96264	0.812831	3.64484	0.000267556	0.0109178	lncRNA	annotated	yes	no	no	no	no	no	no	no
ENSG00000232023	NA	NA	28.3526	4.05062	0.837236	3.64368	0.000268763	0.0109385	lncRNA	annotated	yes	yes	no	no	no	no	no	no
ENSG00000261863	NA	NA	134.549	4.06495	0.531983	5.76138	8.34e-09	9.16e-07	lncRNA	annotated	yes	no	no	yes	no	no	no	no
ENSG00000259847	NA	NA	10.0302	4.07711	0.736958	4.17542	2.97e-05	0.00150036	lncRNA	annotated	yes	yes	no	no	no	no	no	no
ENSG00000250103	PITX2 adjacent non-coding RNA [Source:HGNC Symbol;Acc:HGNC:52282]	PANCR	10.9301	4.0879	0.879609	3.51054	0.000447203	0.0168129	lncRNA	annotated	yes	yes	no	no	no	no	no	no
ENSG00000263680	NA	NA	17.5702	4.0892	0.697832	4.42685	9.56e-06	0.000547893	lncRNA	annotated	yes	yes	no	no	no	no	no	no
ENSG00000175746	chromosome 15 open reading frame 54 [Source:HGNC Symbol;Acc:HGNC:33797]	C15orf54	20.9137	4.11848	0.588134	5.30233	1.14e-07	1.04e-05	lncRNA	annotated	yes	no	yes	yes	no	no	no	no
ENSG00000245694	colorectal neoplasia differentially expressed (non-protein coding) [Source:HGNC Symbol;Acc:HGNC:37078]	CRNDE	652.742	4.16606	0.286944	11.0337	2.63e-28	5.28e-25	lncRNA	functional	yes	yes	no	yes	no	no	yes	no
ENSG00000248187	NA	NA	40.1238	4.18856	0.671667	4.74724	2.06e-06	0.000143682	lncRNA	annotated	yes	no	no	no	no	no	no	no
ENSG00000281406	bladder cancer associated transcript 1 (non-protein coding) [Source:HGNC Symbol;Acc:HGNC:48597]	BLACAT1	2727.75	4.20507	0.333362	9.61437	6.95e-22	6.06e-19	lncRNA	functional	yes	no	no	no	no	yes	yes	yes
ENSG00000253428	NA	NA	15.868	4.32775	0.886606	3.75336	0.00017448	0.00747373	lncRNA	annotated	yes	yes	no	no	no	no	no	no
ENSG00000238042	NA	NA	155.358	4.44539	0.307002	11.2227	3.15e-29	7.49e-26	lncRNA	annotated	yes	yes	no	yes	no	no	no	no
ENSG00000231881	NA	NA	39.7945	4.5253	0.722119	4.88188	1.05e-06	7.87e-05	lncRNA	annotated	yes	no	no	no	no	no	no	no
ENSG00000261039	NA	NA	51.6486	4.63631	0.411054	8.8463	9.05e-19	4.55e-16	lncRNA	annotated	yes	yes	no	no	no	no	no	no
ENSG00000236481	NA	NA	12.2009	4.66033	1.03743	3.52825	0.000418318	0.0158806	lncRNA	annotated	yes	yes	no	no	no	no	no	yes
ENSG00000237643	NA	NA	657.067	4.72094	0.493576	7.53874	4.75e-14	1.24e-11	lncRNA	annotated	yes	yes	no	no	no	no	no	yes
ENSG00000260328	NA	NA	86.9184	4.82193	0.384912	9.92936	3.1e-23	3.38e-20	lncRNA	annotated	yes	no	no	yes	no	no	no	yes
ENSG00000225826	long intergenic non-protein coding RNA 626 [Source:HGNC Symbol;Acc:HGNC:44257]	LINC00626	39.5736	4.83249	1.0983	3.48948	0.000483966	0.0180651	lncRNA	annotated	yes	yes	no	no	no	no	no	no
ENSG00000227964	long intergenic non-protein coding RNA 1429 [Source:HGNC Symbol;Acc:HGNC:50741]	LINC01429	494.257	4.83956	0.326757	11.7505	7.02e-32	2.04e-28	lncRNA	annotated	yes	yes	no	yes	no	no	no	no
ENSG00000258088	NA	NA	89.6161	4.91471	0.606825	6.45113	1.11e-10	1.78e-08	lncRNA	annotated	yes	yes	no	no	no	no	no	no
ENSG00000277559	NA	NA	128.725	4.93319	0.659531	5.96362	2.47e-09	3.07e-07	lncRNA	annotated	yes	no	no	no	no	no	no	no
ENSG00000204362	NA	NA	14.5253	4.94385	0.962204	4.09877	4.15e-05	0.00205938	lncRNA	annotated	yes	no	no	yes	no	no	no	no
ENSG00000263745	NA	NA	25.0679	4.9665	0.876074	4.52759	5.97e-06	0.000360855	lncRNA	annotated	yes	yes	no	no	no	no	no	yes
G068746	NA	NA	178.095	4.98261	0.431398	9.23187	2.66e-20	1.54e-17	lncRNA	functional	yes	no	no	yes	no	no	no	yes
ENSG00000263520	cervical cancer-associated transcript 40 [Source:EntrezGene;Acc:105827617]	NA	18.8405	5.18524	0.730835	5.72665	1.02e-08	1.1e-06	lncRNA	functional	yes	yes	no	no	no	no	no	no
ENSG00000228566	NA	NA	64.1503	5.20459	0.625663	6.72022	1.81e-11	3.25e-09	lncRNA	annotated	yes	no	no	yes	no	no	no	yes
ENSG00000253929	cancer susceptibility candidate 21 (non-protein coding) [Source:HGNC Symbol;Acc:HGNC:49836]	CASC21	92.7642	5.21375	0.45511	9.25874	2.07e-20	1.23e-17	lncRNA	annotated	yes	yes	no	no	no	yes	no	yes
ENSG00000276923	NA	NA	24.8908	5.22296	0.793302	5.32327	1.02e-07	9.34e-06	lncRNA	annotated	no	no	no	no	no	no	no	no
ENSG00000267013	NA	NA	54.0487	5.22641	0.58817	7.1857	6.69e-13	1.47e-10	lncRNA	annotated	yes	yes	no	no	no	no	no	yes
ENSG00000229404	long intergenic non-protein coding RNA 858 [Source:HGNC Symbol;Acc:HGNC:27276]	LINC00858	608.211	5.30714	0.412661	10.4375	1.67e-25	2.3e-22	lncRNA	annotated	yes	no	no	yes	no	no	no	yes
G087666	NA	NA	1285.96	5.3106	1.05655	4.07989	4.51e-05	0.00222128	lncRNA	functional	yes	no	no	yes	no	yes	no	no
ENSG00000222022	NA	NA	51.6598	5.42079	0.564852	7.82646	5.02e-15	1.43e-12	lncRNA	annotated	yes	no	no	yes	no	no	no	no
ENSG00000234503	NA	NA	56.4527	5.79232	0.918325	5.21854	1.8e-07	1.59e-05	lncRNA	annotated	yes	no	no	no	no	no	no	no
ENSG00000267705	NA	NA	45.9228	5.82498	0.891887	5.40985	6.31e-08	5.95e-06	lncRNA	annotated	yes	no	no	no	no	yes	no	no
G005259	NA	NA	90.7892	6.16332	1.33797	3.85907	0.00011382	0.0051276	lncRNA	functional	yes	no	no	no	no	no	no	yes
ENSG00000271736	NA	NA	26.3219	6.25909	0.726674	7.2372	4.58e-13	1.02e-10	lncRNA	annotated	yes	no	no	no	no	no	no	no
ENSG00000249100	NA	NA	59.7136	6.28272	0.622438	8.48714	2.12e-17	8.65e-15	lncRNA	annotated	yes	no	no	no	no	no	no	no
ENSG00000222032	NA	NA	65.6185	6.31846	0.561823	9.46644	2.9e-21	2.13e-18	lncRNA	annotated	yes	yes	no	no	no	no	no	no
ENSG00000260695	NA	NA	155.14	6.32008	0.460507	11.5527	7.16e-31	1.87e-27	lncRNA	annotated	yes	no	no	no	no	no	no	no
ENSG00000232679	NA	NA	204.203	6.33162	0.35251	15.1247	1.11e-51	9.69e-48	lncRNA	annotated	yes	no	no	no	no	no	no	yes
ENSG00000276122	NA	NA	538.062	6.39406	0.982415	5.49061	4.01e-08	3.93e-06	lncRNA	annotated	yes	no	no	no	no	no	no	no
ENSG00000236452	NA	NA	523.332	6.46192	0.414356	13.1817	1.12e-39	7.3e-36	lncRNA	annotated	yes	yes	no	no	no	no	no	yes
ENSG00000223485	long intergenic non-protein coding RNA 1615 [Source:HGNC Symbol;Acc:HGNC:51898]	LINC01615	35.6444	6.59459	0.593426	9.42761	4.2e-21	2.81e-18	lncRNA	annotated	yes	yes	no	no	no	no	no	yes
ENSG00000230316	FEZF1 antisense RNA 1 [Source:HGNC Symbol;Acc:HGNC:41001]	FEZF1-AS1	504.847	6.66798	0.605539	9.36022	7.96e-21	5.07e-18	lncRNA	functional	yes	no	no	no	yes	yes	no	yes
ENSG00000226320	NA	NA	160.166	7.03611	0.543121	11.1137	1.08e-28	2.34e-25	lncRNA	annotated	yes	yes	no	no	no	no	no	yes
ENSG00000230234	NA	NA	39.1094	7.06255	1.13848	5.32514	1.01e-07	9.28e-06	lncRNA	annotated	yes	no	no	no	no	yes	no	yes
ENSG00000214039	NA	NA	3964.2	7.09552	0.464354	13.1269	2.31e-39	1.21e-35	lncRNA	annotated	yes	yes	no	yes	no	no	no	yes
ENSG00000267501	NA	NA	69.4289	7.22742	0.888391	7.00977	2.39e-12	4.73e-10	lncRNA	annotated	yes	yes	no	no	no	no	no	no
ENSG00000273782	Urothelial cancer associated 1 conserved region [Source:RFAM;Acc:RF02202]	NA	70.7612	7.28377	1.0262	6.12335	9.16e-10	1.24e-07	lncRNA	functional	yes	no	no	no	no	no	no	no
ENSG00000260476	NA	NA	104.36	7.54507	0.75238	8.69915	3.34e-18	1.57e-15	lncRNA	annotated	yes	no	no	no	no	no	no	no
ENSG00000224995	long intergenic non-protein coding RNA 1526 [Source:HGNC Symbol;Acc:HGNC:51265]	LINC01526	20.7574	7.66589	1.03981	6.4107	1.45e-10	2.28e-08	lncRNA	annotated	yes	yes	no	no	no	no	no	no
ENSG00000227925	NA	NA	79.7761	7.6899	0.7065	9.46907	2.82e-21	2.13e-18	lncRNA	annotated	yes	yes	no	no	no	no	no	no
ENSG00000261146	NA	NA	66.2783	7.80351	1.4639	4.64753	3.36e-06	0.000219435	lncRNA	annotated	yes	no	no	no	no	no	no	no
ENSG00000226012	NA	NA	69.4495	7.91773	0.842643	8.20956	2.22e-16	6.99e-14	lncRNA	annotated	yes	no	no	no	no	yes	no	no
ENSG00000231221	long intergenic non-protein coding RNA 1593 [Source:HGNC Symbol;Acc:HGNC:51583]	LINC01593	38.6865	8.32864	0.875653	8.36934	5.79e-17	2.1e-14	lncRNA	annotated	yes	yes	no	no	no	no	no	no
ENSG00000271216	long intergenic non-protein coding RNA 1050 [Source:HGNC Symbol;Acc:HGNC:49044]	LINC01050	240.3	8.48932	0.477536	15.6832	1.97e-55	5.15e-51	lncRNA	annotated	yes	no	no	no	no	no	no	no
ENSG00000214691	NA	NA	101.578	8.4908	1.78267	4.20201	2.65e-05	0.00135807	lncRNA	annotated	yes	yes	yes	yes	no	no	no	no
ENSG00000233532	long intergenic non-protein coding RNA 460 [Source:HGNC Symbol;Acc:HGNC:42809]	LINC00460	97.9472	8.56308	0.637693	11.8601	1.91e-32	6.23e-29	lncRNA	annotated	yes	yes	no	yes	no	no	no	yes
ENSG00000265554	NA	NA	14.396	9.03923	1.88234	4.27087	1.95e-05	0.00103829	lncRNA	annotated	yes	no	no	no	no	no	no	no
ENSG00000224853	long intergenic non-protein coding RNA 393 [Source:HGNC Symbol;Acc:HGNC:42721]	LINC00393	37.7942	9.08238	2.33307	3.46427	0.000531664	0.0197047	lncRNA	annotated	yes	yes	no	yes	no	no	no	no
ENSG00000259225	NA	NA	35.8214	9.36336	0.77097	10.8478	2.04e-27	3.56e-24	lncRNA	annotated	yes	yes	no	yes	no	no	no	yes
ENSG00000261650	NA	NA	607.476	9.79847	1.0381	8.47555	2.34e-17	9.41e-15	lncRNA	annotated	yes	yes	no	no	no	no	no	yes
ENSG00000283052	NA	NA	20.8229	9.81836	1.88531	4.6774	2.91e-06	0.000193225	lncRNA	annotated	yes	no	no	no	no	yes	no	no
ENSG00000230838	long intergenic non-protein coding RNA 1614 [Source:HGNC Symbol;Acc:HGNC:51847]	LINC01614	502.777	9.85614	0.583059	15.1891	4.18e-52	5.46e-48	lncRNA	annotated	yes	yes	no	no	no	no	no	yes
ENSG00000258868	NA	NA	55.3291	10.4551	2.09136	4.52105	6.15e-06	0.000371319	lncRNA	annotated	yes	yes	no	no	no	no	no	no
ENSG00000225107	NA	NA	18.6429	10.749	1.07887	9.03624	1.62e-19	8.65e-17	lncRNA	annotated	yes	no	no	no	no	no	no	no
ENSG00000239513	long intergenic non-protein coding RNA 1210 [Source:HGNC Symbol;Acc:HGNC:49642]	LINC01210	78.4532	11.5029	1.21074	8.67478	4.14e-18	1.87e-15	lncRNA	annotated	yes	yes	no	no	no	no	no	no
ENSG00000259862	NA	NA	23.418	11.8614	1.25803	8.63364	5.94e-18	2.63e-15	lncRNA	annotated	yes	yes	no	no	no	no	no	no
ENSG00000260573	NA	NA	16.7872	14.4106	2.91473	4.60099	4.2e-06	0.000267319	lncRNA	annotated	yes	yes	no	no	no	no	no	no

## Sheet: Table S2
Table S2: Differentially expressed (DE) lncRNAs in TCGA samples.
Differentially expressed (DE) lncRNAs in TCGA data; lncRNA also DE in FFPE samples are highlighted in grey
ID	baseMean	log2FoldChange	lfcSE	stat	pvalue	padj	gene_biotype	functionality	log2 > abs(2)	DEG.in.FFPE.enriched.samples	CLC	spliceSites	CPAT	CPC	ultraconserved	OverlapProtCod
ENSG00000254645	159.529	-5.68566	0.460281	-10.18	2.44e-24	7.42e-22	lncRNA	annotated	yes	yes	no	yes	no	no	no	no
ENSG00000261292	10.7479	-5.43247	0.754757	-5.8727	4.29e-09	1.71e-07	lncRNA	annotated	yes	yes	no	no	no	no	no	no
ENSG00000268555	19.9563	-5.42812	0.562457	-7.87281	3.47e-15	3.34e-13	lncRNA	annotated	yes	yes	no	no	no	no	no	no
ENSG00000226629	29.4148	-5.23499	0.474897	-8.9177	4.76e-19	7.25e-17	lncRNA	annotated	yes	yes	yes	no	no	no	no	no
ENSG00000253701	451.274	-4.73438	0.407597	-9.16196	5.1e-20	8.84e-18	lncRNA	annotated	yes	yes	no	no	yes	yes	no	no
ENSG00000258537	5.05377	-4.54912	0.606191	-5.85479	4.78e-09	1.88e-07	lncRNA	annotated	yes	no	no	no	no	no	no	yes
ENSG00000283286	14.2333	-4.49221	0.574546	-6.07821	1.22e-09	5.34e-08	lncRNA	annotated	yes	no	no	no	no	no	no	no
ENSG00000224968	21.1261	-4.4697	0.460679	-7.5317	5.01e-14	4.09e-12	lncRNA	annotated	yes	no	no	yes	no	no	no	no
ENSG00000226087	19.0052	-4.36771	0.392282	-8.58491	9.09e-18	1.22e-15	lncRNA	annotated	yes	yes	no	yes	no	no	no	no
ENSG00000267405	14.5787	-4.27387	0.460875	-7.10359	1.22e-12	8.06e-11	lncRNA	annotated	yes	yes	no	yes	no	no	no	no
ENSG00000270403	29.908	-4.18639	0.405928	-7.84965	4.17e-15	3.93e-13	lncRNA	annotated	yes	yes	no	no	no	no	no	yes
ENSG00000261672	3.26743	-4.18526	0.819229	-3.88812	0.000101022	0.00181372	lncRNA	annotated	yes	yes	no	no	no	no	no	no
ENSG00000259237	21.5876	-4.16176	0.517789	-6.10626	1.02e-09	4.54e-08	lncRNA	annotated	yes	yes	no	yes	no	no	no	no
ENSG00000229694	10.4943	-3.97406	0.527089	-5.64242	1.68e-08	5.92e-07	lncRNA	annotated	yes	no	no	yes	no	no	no	no
ENSG00000243832	10.1441	-3.97191	0.428728	-6.93193	4.15e-12	2.6e-10	lncRNA	annotated	yes	yes	no	yes	no	no	no	no
ENSG00000239268	1.90827	-3.84099	0.677531	-4.19315	2.75e-05	0.000545594	lncRNA	annotated	yes	yes	no	no	no	no	no	no
ENSG00000253177	3.44377	-3.81572	0.626169	-4.49674	6.9e-06	0.000152014	lncRNA	annotated	yes	yes	no	no	no	no	no	no
ENSG00000230417	16.5259	-3.76241	0.475946	-5.80403	6.47e-09	2.48e-07	lncRNA	annotated	yes	no	no	yes	no	yes	no	no
ENSG00000254139	2.54473	-3.72642	0.609767	-4.47124	7.78e-06	0.000169943	lncRNA	annotated	yes	no	no	no	no	no	no	no
ENSG00000237457	10.1512	-3.71736	0.556512	-4.88285	1.05e-06	2.65e-05	lncRNA	annotated	yes	yes	no	yes	no	no	no	no
ENSG00000228222	6.4327	-3.67502	0.448434	-5.96526	2.44e-09	1.02e-07	lncRNA	annotated	yes	yes	no	yes	yes	yes	no	no
ENSG00000235209	8.05489	-3.66585	0.480035	-5.55345	2.8e-08	9.45e-07	lncRNA	annotated	yes	yes	no	yes	no	no	no	no
G015712	4154.17	-3.65038	0.369395	-7.17494	7.23e-13	4.98e-11	lncRNA	functional	yes	yes	no	no	no	yes	no	no
ENSG00000267506	103.166	-3.56001	0.487502	-5.25129	1.51e-07	4.48e-06	lncRNA	annotated	yes	yes	no	no	no	no	no	no
ENSG00000223462	4.87702	-3.50202	0.445335	-5.61829	1.93e-08	6.72e-07	lncRNA	annotated	yes	yes	no	no	no	no	no	no
ENSG00000229274	9.05079	-3.49484	0.461072	-5.41097	6.27e-08	1.98e-06	lncRNA	annotated	yes	no	no	yes	no	yes	no	no
ENSG00000233760	12.1029	-3.49366	0.412891	-6.03951	1.55e-09	6.68e-08	lncRNA	annotated	yes	no	no	no	no	no	no	no
ENSG00000259459	156.247	-3.46041	0.371535	-6.62229	3.54e-11	1.95e-09	lncRNA	annotated	yes	yes	no	yes	no	yes	no	no
ENSG00000283051	5.39454	-3.45355	0.48678	-5.04036	4.65e-07	1.26e-05	lncRNA	annotated	yes	no	no	no	no	no	no	no
ENSG00000271952	10.3982	-3.44279	0.435293	-5.61182	2e-08	6.93e-07	lncRNA	annotated	yes	yes	no	no	no	no	no	no
ENSG00000227082	21.8543	-3.37294	0.374188	-6.34158	2.27e-10	1.13e-08	lncRNA	annotated	yes	no	no	no	no	yes	no	no
ENSG00000254695	3.90575	-3.32063	0.679141	-3.41702	0.000633115	0.00946884	lncRNA	annotated	yes	no	no	no	no	no	no	no
ENSG00000260947	32.0837	-3.315	0.425445	-5.44136	5.29e-08	1.71e-06	lncRNA	annotated	yes	yes	no	no	no	no	no	no
ENSG00000271820	9.24417	-3.31494	0.496989	-4.65793	3.19e-06	7.45e-05	lncRNA	annotated	yes	no	no	no	no	no	no	no
ENSG00000235049	39.0742	-3.2813	0.374723	-6.08796	1.14e-09	5.05e-08	lncRNA	annotated	yes	yes	no	no	yes	yes	no	no
ENSG00000259087	40.1181	-3.25768	0.303878	-7.42955	1.09e-13	8.34e-12	lncRNA	annotated	yes	yes	no	no	no	no	no	no
ENSG00000267505	16.9091	-3.18614	0.352174	-6.20755	5.38e-10	2.53e-08	lncRNA	annotated	yes	no	no	yes	no	no	no	no
ENSG00000264016	24.7076	-3.15482	0.326885	-6.59199	4.34e-11	2.37e-09	lncRNA	annotated	yes	no	no	yes	no	no	no	no
ENSG00000226741	4.95692	-3.08263	0.483222	-4.30989	1.63e-05	0.000335777	lncRNA	annotated	yes	no	no	no	no	yes	no	no
ENSG00000269186	97.6875	-3.0798	0.316305	-6.5753	4.86e-11	2.64e-09	lncRNA	annotated	yes	yes	no	no	no	yes	no	no
ENSG00000254533	4.23	-3.0616	0.438142	-4.70533	2.53e-06	6.05e-05	lncRNA	annotated	yes	yes	no	no	no	no	no	no
ENSG00000267272	95.6187	-3.0444	0.334154	-6.11815	9.47e-10	4.25e-08	lncRNA	annotated	yes	no	no	no	no	yes	no	yes
ENSG00000233215	21.1356	-3.04062	0.379493	-5.37721	7.56e-08	2.35e-06	lncRNA	annotated	yes	yes	no	yes	no	no	no	no
ENSG00000249797	4.46615	-3.03445	0.454079	-4.4804	7.45e-06	0.000163249	lncRNA	annotated	yes	yes	no	yes	no	no	no	no
ENSG00000273760	13.5889	-3.02231	0.517103	-3.91084	9.2e-05	0.00166042	lncRNA	annotated	yes	yes	no	no	no	no	no	no
ENSG00000241684	40.6348	-2.99993	0.420051	-4.76116	1.92e-06	4.68e-05	lncRNA	functional	yes	yes	yes	no	no	yes	no	yes
ENSG00000234460	4.70885	-2.99414	0.57198	-3.48639	0.000489595	0.00749778	lncRNA	annotated	yes	no	no	no	no	no	no	no
ENSG00000257582	10.2691	-2.98603	0.406981	-4.87991	1.06e-06	2.69e-05	lncRNA	annotated	yes	yes	no	yes	no	no	no	no
ENSG00000276850	12.3316	-2.98319	0.486383	-4.07742	4.55e-05	0.000869921	lncRNA	annotated	yes	no	no	no	no	yes	no	yes
ENSG00000225655	4.90999	-2.97947	0.579859	-3.4137	0.000640859	0.00957589	lncRNA	annotated	yes	no	no	no	no	yes	no	no
ENSG00000226530	1.61555	-2.9626	0.674923	-2.90789	0.00363876	0.0446849	lncRNA	annotated	yes	yes	no	yes	no	yes	no	yes
ENSG00000257194	9.92461	-2.94845	0.455432	-4.27823	1.88e-05	0.000383874	lncRNA	annotated	yes	yes	no	no	no	no	no	no
ENSG00000273771	6.55493	-2.93852	0.428099	-4.52821	5.95e-06	0.000133019	lncRNA	annotated	yes	no	no	no	no	no	no	no
ENSG00000224961	109.264	-2.93766	0.355361	-5.45266	4.96e-08	1.61e-06	lncRNA	annotated	yes	no	no	yes	no	yes	no	no
ENSG00000239205	50.6432	-2.91532	0.356806	-5.36795	7.96e-08	2.45e-06	lncRNA	annotated	yes	yes	no	no	no	no	no	no
ENSG00000236120	13.0659	-2.91036	0.409611	-4.66384	3.1e-06	7.26e-05	lncRNA	annotated	yes	no	no	yes	no	no	no	no
ENSG00000226777	238.067	-2.88721	0.436279	-4.32571	1.52e-05	0.000314744	lncRNA	annotated	yes	no	yes	no	yes	yes	no	no
ENSG00000256643	102.181	-2.87975	0.427859	-4.3934	1.12e-05	0.000235648	lncRNA	annotated	yes	yes	no	yes	no	no	no	no
ENSG00000271820	4.64487	-2.87906	0.496993	-3.78085	0.000156291	0.00268478	lncRNA	annotated	yes	yes	no	yes	no	no	no	no
ENSG00000229116	3.01033	-2.86753	0.528595	-3.53302	0.000410848	0.00643077	lncRNA	annotated	yes	no	no	no	no	yes	no	yes
ENSG00000267466	28.935	-2.85496	0.354813	-5.22798	1.71e-07	5.04e-06	lncRNA	annotated	yes	no	no	no	yes	no	no	no
ENSG00000245750	143.362	-2.84468	0.383857	-4.80565	1.54e-06	3.8e-05	lncRNA	annotated	yes	no	yes	yes	no	yes	no	no
ENSG00000281721	5.54309	-2.84295	0.479763	-3.84137	0.00012235	0.00215627	lncRNA	annotated	yes	no	no	no	no	yes	no	no
ENSG00000267653	1.93115	-2.82771	0.573203	-3.18859	0.00142969	0.0194872	lncRNA	annotated	yes	no	no	no	no	no	no	yes
ENSG00000231246	4.18327	-2.82214	0.390755	-4.66313	3.11e-06	7.28e-05	lncRNA	annotated	yes	no	no	no	no	yes	no	no
G020688	382.823	-2.79989	0.352698	-5.1032	3.34e-07	9.26e-06	lncRNA	functional	yes	yes	no	yes	no	no	no	no
ENSG00000269667	39.1077	-2.79018	0.353218	-5.06819	4.02e-07	1.1e-05	lncRNA	annotated	yes	yes	no	no	no	no	no	no
ENSG00000235140	3.47928	-2.78086	0.56792	-3.13575	0.00171414	0.0227918	lncRNA	annotated	yes	yes	no	yes	no	no	no	no
ENSG00000225982	2.39835	-2.7782	0.565239	-3.14592	0.00165563	0.022123	lncRNA	annotated	yes	yes	no	no	no	no	no	no
ENSG00000263312	5.21973	-2.77424	0.423922	-4.1853	2.85e-05	0.000563086	lncRNA	annotated	yes	yes	no	yes	no	no	no	no
ENSG00000223573	168.383	-2.76371	0.252886	-6.97433	3.07e-12	1.96e-10	lncRNA	functional	yes	no	yes	yes	no	yes	no	yes
ENSG00000268505	40.0393	-2.76152	0.300208	-5.86767	4.42e-09	1.76e-07	lncRNA	annotated	yes	no	no	no	no	no	no	no
ENSG00000255366	7.13512	-2.74838	0.388164	-4.50423	6.66e-06	0.000146966	lncRNA	annotated	yes	no	no	no	no	no	no	no
ENSG00000272143	30.1209	-2.69439	0.308709	-5.48863	4.05e-08	1.33e-06	lncRNA	annotated	yes	no	no	no	no	yes	no	yes
ENSG00000218357	4.33938	-2.67119	0.490046	-3.41026	0.000649008	0.00967105	lncRNA	annotated	yes	yes	no	no	no	no	no	no
ENSG00000244620	5.10055	-2.66733	0.502286	-3.31948	0.000901842	0.0129247	lncRNA	annotated	yes	no	no	no	no	no	no	no
ENSG00000282793	1.87135	-2.65688	0.542533	-3.05398	0.00225831	0.0290797	lncRNA	annotated	yes	no	no	no	no	no	no	no
ENSG00000272463	97.3465	-2.65441	0.263881	-6.26954	3.62e-10	1.74e-08	lncRNA	annotated	yes	yes	no	no	no	no	no	no
ENSG00000242611	33.2145	-2.65425	0.311951	-5.30294	1.14e-07	3.44e-06	lncRNA	annotated	yes	no	no	no	no	no	no	no
ENSG00000262097	5.03645	-2.61685	0.358165	-4.51425	6.35e-06	0.000141025	lncRNA	annotated	yes	no	no	no	no	yes	no	no
ENSG00000238078	4.27796	-2.6154	0.42093	-3.83769	0.000124196	0.00218526	lncRNA	annotated	yes	no	no	no	no	no	no	yes
ENSG00000259834	137.194	-2.5707	0.367773	-4.27084	1.95e-05	0.000395837	lncRNA	annotated	yes	no	no	no	no	no	no	no
ENSG00000232855	20.3328	-2.56587	0.397099	-3.94327	8.04e-05	0.00146817	lncRNA	annotated	yes	no	no	yes	no	no	no	no
ENSG00000225383	14.2863	-2.53922	0.329472	-4.67179	2.99e-06	7.02e-05	lncRNA	annotated	yes	no	no	yes	no	yes	no	no
ENSG00000231412	72.134	-2.52274	0.377371	-4.03513	5.46e-05	0.00102788	lncRNA	annotated	yes	no	no	no	no	no	no	no
ENSG00000233421	18.8239	-2.50996	0.40609	-3.71829	0.000200577	0.00338139	lncRNA	annotated	yes	no	no	yes	no	yes	no	no
ENSG00000273972	8.6935	-2.49651	0.372238	-4.0203	5.81e-05	0.00109228	lncRNA	annotated	yes	yes	no	no	no	no	no	no
ENSG00000234184	10.887	-2.49646	0.461808	-3.24043	0.00119351	0.0165306	lncRNA	annotated	yes	no	no	yes	no	yes	no	no
G015713	1218.04	-2.48369	0.374455	-3.96226	7.42e-05	0.00136376	lncRNA	functional	yes	no	no	no	no	yes	no	no
ENSG00000248587	14.2536	-2.47682	0.394545	-3.7431	0.000181767	0.00309308	lncRNA	functional	yes	no	no	yes	no	yes	no	yes
ENSG00000275088	6.37863	-2.46821	0.369947	-3.9687	7.23e-05	0.00133041	lncRNA	annotated	yes	yes	no	no	no	no	no	no
ENSG00000282840	4.88244	-2.46485	0.452796	-3.23511	0.00121594	0.0167914	lncRNA	annotated	yes	no	no	no	no	no	no	no
ENSG00000258647	10.8313	-2.45342	0.403568	-3.60142	0.000316489	0.00508816	lncRNA	annotated	yes	no	no	yes	no	no	no	no
ENSG00000258630	9.8834	-2.43687	0.354106	-4.05775	4.95e-05	0.000940319	lncRNA	annotated	yes	no	no	no	no	no	no	no
ENSG00000228778	7.62319	-2.42928	0.385135	-3.71111	0.000206352	0.00346978	lncRNA	annotated	yes	yes	no	yes	no	no	no	no
ENSG00000223414	16.1995	-2.39467	0.474144	-2.94145	0.00326682	0.0405604	lncRNA	annotated	yes	no	no	no	no	no	no	yes
ENSG00000237807	101.449	-2.39453	0.310255	-4.4948	6.96e-06	0.000153197	lncRNA	annotated	yes	no	no	no	no	yes	no	no
ENSG00000249167	4.9433	-2.39217	0.39392	-3.53413	0.000409118	0.00641293	lncRNA	annotated	yes	yes	no	no	no	no	no	yes
ENSG00000231768	9.73454	-2.37797	0.417414	-3.30121	0.000962676	0.0136644	lncRNA	annotated	yes	no	no	no	no	yes	no	no
ENSG00000249082	21.2896	-2.37274	0.325063	-4.22298	2.41e-05	0.000483722	lncRNA	annotated	yes	yes	yes	no	yes	yes	no	no
ENSG00000235659	8.19529	-2.36758	0.430594	-3.17603	0.00149307	0.0202243	lncRNA	annotated	yes	no	no	no	no	yes	no	no
ENSG00000250596	10.5947	-2.35382	0.388183	-3.48758	0.000487404	0.00747476	lncRNA	annotated	yes	no	no	no	no	yes	no	no
ENSG00000261671	2.6845	-2.34032	0.463638	-2.89087	0.00384175	0.0468599	lncRNA	annotated	yes	no	no	no	no	no	no	no
ENSG00000268388	1124.4	-2.32951	0.277196	-4.7963	1.62e-06	3.96e-05	lncRNA	annotated	yes	yes	yes	no	no	yes	no	no
ENSG00000234323	8.8456	-2.32312	0.456232	-2.9001	0.00373041	0.0457413	lncRNA	annotated	yes	yes	no	yes	no	no	no	no
ENSG00000277631	7.66143	-2.31846	0.386349	-3.41261	0.000643445	0.00960571	lncRNA	annotated	yes	no	no	yes	no	no	no	yes
ENSG00000263508	18.4347	-2.30908	0.344783	-3.79683	0.000146556	0.00252955	lncRNA	annotated	yes	no	no	yes	no	no	no	no
ENSG00000205106	6.45693	-2.28223	0.418123	-3.06663	0.00216487	0.0280427	lncRNA	annotated	yes	no	no	no	no	yes	no	no
ENSG00000228549	27.4476	-2.27869	0.385018	-3.32111	0.000896594	0.0128664	lncRNA	annotated	yes	no	no	no	yes	yes	no	yes
ENSG00000228495	16.0251	-2.27337	0.294539	-4.32327	1.54e-05	0.000317836	lncRNA	annotated	yes	no	no	yes	no	yes	no	no
ENSG00000274370	25.7537	-2.25975	0.287972	-4.37456	1.22e-05	0.000255615	lncRNA	annotated	yes	no	no	no	no	no	no	no
ENSG00000257859	9.05214	-2.25087	0.406826	-3.07469	0.00210722	0.0273502	lncRNA	annotated	yes	no	no	yes	no	no	no	no
ENSG00000261888	61.3356	-2.23201	0.253497	-4.86008	1.17e-06	2.95e-05	lncRNA	annotated	yes	no	no	no	no	no	no	no
ENSG00000265519	37.89	-2.20615	0.25971	-4.64423	3.41e-06	7.93e-05	lncRNA	annotated	yes	no	no	no	no	no	no	no
ENSG00000276855	140.001	-2.16478	0.268371	-4.34019	1.42e-05	0.00029601	lncRNA	annotated	yes	no	no	no	no	no	no	no
ENSG00000229775	25.5058	-2.13209	0.383974	-2.94834	0.00319482	0.0397268	lncRNA	annotated	yes	no	no	yes	no	no	no	no
ENSG00000166770	166.155	-2.10783	0.257295	-4.30566	1.66e-05	0.000342039	lncRNA	annotated	yes	no	no	no	no	yes	no	yes
ENSG00000233117	117.823	-2.10371	0.3494	-3.15888	0.00158375	0.0212759	lncRNA	annotated	yes	no	no	yes	no	yes	no	no
ENSG00000268754	4.85454	-2.08126	0.347089	-3.11523	0.00183804	0.024223	lncRNA	annotated	yes	no	no	no	no	no	no	no
G024466	9.67059	-2.07951	0.37273	-2.89622	0.00377692	0.0462247	lncRNA	functional	yes	no	no	no	no	no	no	no
ENSG00000223839	197.886	-2.07565	0.320755	-3.3535	0.000797972	0.0115941	lncRNA	annotated	yes	yes	no	no	no	yes	no	no
ENSG00000281852	231.323	-2.07367	0.323547	-3.31845	0.000905186	0.0129644	lncRNA	annotated	yes	no	no	no	no	yes	no	no
ENSG00000278921	24.7494	-2.05509	0.271374	-3.88796	0.000101091	0.00181397	lncRNA	annotated	yes	no	no	no	yes	yes	no	no
ENSG00000250742	76.1986	-1.99192	0.243546	-4.07282	4.64e-05	0.000886111	lncRNA	annotated	no	no	no	no	no	no	no	yes
ENSG00000257698	45.7061	-1.8799	0.274844	-3.20147	0.0013673	0.0187063	lncRNA	annotated	no	no	no	yes	no	no	no	yes
ENSG00000267414	24.3512	-1.85552	0.273677	-3.12603	0.00177186	0.0234385	lncRNA	annotated	no	no	no	yes	no	no	no	no
ENSG00000186594	980.396	-1.82478	0.203113	-4.06072	4.89e-05	0.000930056	lncRNA	annotated	no	no	no	yes	no	yes	no	yes
ENSG00000229155	90.6254	-1.78524	0.220229	-3.56558	0.000363052	0.00576568	lncRNA	annotated	no	no	no	yes	no	no	no	no
ENSG00000260025	27.7131	-1.78487	0.238328	-3.29323	0.000990445	0.0140219	lncRNA	annotated	no	no	no	no	no	no	no	no
ENSG00000232956	815.727	1.68936	0.175637	3.92491	8.68e-05	0.00157416	lncRNA	annotated	no	no	yes	yes	no	no	no	no
ENSG00000255717	1894.93	1.72996	0.214014	3.4108	0.000647734	0.00966026	lncRNA	functional	no	no	yes	yes	no	yes	no	no
ENSG00000228526	167.47	1.77187	0.250227	3.08468	0.00203769	0.026596	lncRNA	annotated	no	no	no	no	no	yes	no	no
ENSG00000281398	230.419	1.85965	0.246535	3.48695	0.000488571	0.00748912	lncRNA	functional	no	no	no	no	no	yes	no	yes
G018508	20.5176	1.86257	0.292556	2.9484	0.00319426	0.0397268	lncRNA	functional	no	no	no	no	no	no	no	yes
ENSG00000274979	105.752	1.88305	0.302256	2.92152	0.00348331	0.0429864	lncRNA	annotated	no	yes	no	no	no	no	no	no
ENSG00000224397	138.691	1.89878	0.273867	3.28181	0.00103142	0.0145138	lncRNA	annotated	no	yes	no	no	no	yes	no	no
ENSG00000243479	104.295	1.90506	0.198984	4.54838	5.41e-06	0.000121558	lncRNA	functional	no	yes	no	no	no	yes	no	no
G050487	649.747	2.00811	0.31187	3.23246	0.00122728	0.0169336	lncRNA	functional	yes	no	no	no	no	yes	no	yes
ENSG00000238062	19.4873	2.02508	0.325354	3.15066	0.00162904	0.0217945	lncRNA	annotated	yes	no	no	yes	no	no	no	yes
ENSG00000267530	14.3133	2.04042	0.293057	3.55022	0.000384905	0.00607133	lncRNA	annotated	yes	no	no	no	no	no	no	no
ENSG00000261104	19.5691	2.06669	0.332769	3.20549	0.0013483	0.0184706	lncRNA	annotated	yes	no	no	no	no	yes	no	no
ENSG00000261220	11.6011	2.08935	0.310569	3.5076	0.000452173	0.0070103	lncRNA	annotated	yes	no	no	no	no	no	no	no
G029636	3076.24	2.12533	0.321552	3.49968	0.00046581	0.00718864	lncRNA	functional	yes	no	no	no	yes	yes	no	yes
ENSG00000260328	14.0261	2.14349	0.314177	3.63965	0.000273012	0.00445065	lncRNA	annotated	yes	yes	no	no	no	yes	no	no
ENSG00000259240	12.1347	2.14838	0.33873	3.39026	0.00069826	0.0102874	lncRNA	annotated	yes	no	no	no	no	yes	no	yes
G019020	11.4383	2.15836	0.372401	3.11053	0.00186754	0.0245819	lncRNA	functional	yes	no	no	no	no	no	no	yes
ENSG00000283633	708.748	2.20697	0.35942	3.35811	0.000784764	0.0114225	lncRNA	annotated	yes	no	no	no	yes	yes	no	no
ENSG00000163009	21.0928	2.20719	0.295316	4.08781	4.35e-05	0.000835187	lncRNA	annotated	yes	no	no	no	yes	yes	no	yes
ENSG00000268628	184.597	2.21507	0.40195	3.02293	0.00250342	0.0318585	lncRNA	annotated	yes	no	no	no	no	yes	no	yes
ENSG00000227619	67.017	2.30575	0.304382	4.28984	1.79e-05	0.000365728	lncRNA	annotated	yes	no	no	no	no	yes	no	no
ENSG00000270460	9.49795	2.31251	0.336215	3.90378	9.47e-05	0.00170497	lncRNA	annotated	yes	yes	no	no	no	no	no	no
ENSG00000270547	49.9836	2.32001	0.321295	4.10841	3.98e-05	0.000771779	lncRNA	annotated	yes	yes	no	no	no	yes	no	no
ENSG00000270933	55.8096	2.32485	0.269696	4.91238	9e-07	2.31e-05	lncRNA	annotated	yes	no	no	no	no	no	no	no
ENSG00000226644	10.9073	2.33129	0.341296	3.90069	9.59e-05	0.00172588	lncRNA	annotated	yes	no	no	yes	no	yes	no	yes
G045282	167.601	2.35815	0.406702	3.33941	0.000839559	0.0121622	lncRNA	functional	yes	yes	no	no	no	yes	no	no
G047531	13.6376	2.36296	0.442563	3.07969	0.00207213	0.0269592	lncRNA	functional	yes	yes	no	no	no	yes	no	no
ENSG00000236751	6.65385	2.37516	0.391925	3.50874	0.000450234	0.00698487	lncRNA	annotated	yes	yes	no	yes	no	no	no	no
G000198	539.168	2.3824	0.278465	4.96437	6.89e-07	1.81e-05	lncRNA	functional	yes	yes	no	no	yes	yes	no	yes
ENSG00000203688	68.0107	2.38825	0.305158	4.54928	5.38e-06	0.000121125	lncRNA	annotated	yes	yes	no	yes	no	no	no	no
ENSG00000248538	5.90602	2.48319	0.438865	3.37962	0.000725869	0.0106653	lncRNA	annotated	yes	no	no	yes	no	no	no	no
ENSG00000180869	21.9193	2.4874	0.362419	4.10409	4.06e-05	0.000784497	lncRNA	annotated	yes	yes	no	no	no	yes	no	no
ENSG00000259807	43.4749	2.49478	0.35876	4.16652	3.09e-05	0.000607198	lncRNA	annotated	yes	yes	no	no	no	yes	no	no
ENSG00000124915	6.86635	2.49738	0.51767	2.89254	0.00382143	0.0466636	lncRNA	annotated	yes	no	no	no	yes	yes	no	yes
ENSG00000270030	5.48266	2.50262	0.492672	3.04995	0.00228883	0.0294379	lncRNA	annotated	yes	no	no	no	no	no	no	yes
ENSG00000256298	3.6905	2.6029	0.531152	3.01779	0.00254624	0.032353	lncRNA	annotated	yes	yes	no	yes	no	no	no	no
ENSG00000267013	7.96091	2.61014	0.491568	3.27552	0.00105468	0.0148027	lncRNA	annotated	yes	yes	no	yes	no	no	no	no
ENSG00000235385	6.58423	2.66601	0.494695	3.36776	0.000757826	0.0110749	lncRNA	annotated	yes	yes	no	yes	no	no	no	no
ENSG00000244306	131.301	2.67255	0.465669	3.59171	0.000328518	0.00527116	lncRNA	functional	yes	yes	yes	yes	no	yes	no	no
ENSG00000253746	7.25418	2.69504	0.535696	3.16419	0.00155518	0.0209352	lncRNA	annotated	yes	yes	no	yes	no	no	no	no
ENSG00000262188	92.6713	2.70702	0.326742	5.22439	1.75e-07	5.13e-06	lncRNA	annotated	yes	no	no	yes	no	yes	no	no
ENSG00000236347	4.53656	2.73933	0.51416	3.38285	0.000717382	0.0105596	lncRNA	annotated	yes	yes	no	no	no	no	no	no
ENSG00000248323	35.2076	2.74233	0.52431	3.32309	0.000890268	0.0127869	lncRNA	functional	yes	yes	no	yes	no	yes	no	no
ENSG00000256540	7.28273	2.76522	0.375277	4.70377	2.55e-06	6.09e-05	lncRNA	annotated	yes	yes	no	no	no	no	no	yes
ENSG00000224099	122.646	2.76911	0.40229	4.39758	1.09e-05	0.0002316	lncRNA	annotated	yes	yes	no	yes	no	no	no	no
ENSG00000275216	738.193	2.77479	0.31969	5.55161	2.83e-08	9.53e-07	lncRNA	annotated	yes	yes	no	no	no	no	no	no
ENSG00000259306	2.98261	2.78208	0.527411	3.37892	0.000727709	0.0106875	lncRNA	annotated	yes	no	no	no	no	no	no	yes
ENSG00000249306	128.661	2.78406	0.442048	4.03589	5.44e-05	0.00102575	lncRNA	annotated	yes	yes	no	yes	no	yes	no	no
ENSG00000242147	4.97912	2.79644	0.555523	3.23378	0.00122162	0.0168627	lncRNA	annotated	yes	yes	no	no	no	no	no	no
ENSG00000275491	7.77637	2.81682	0.418951	4.33659	1.45e-05	0.000300321	lncRNA	annotated	yes	no	no	no	no	no	no	no
G047530	51.917	2.82268	0.63304	2.87925	0.00398626	0.0484594	lncRNA	functional	yes	yes	no	no	no	no	no	no
ENSG00000249859	933.417	2.82719	0.290359	6.29288	3.12e-10	1.51e-08	lncRNA	functional	yes	yes	yes	yes	no	yes	no	no
ENSG00000259225	8.69428	2.86045	0.532011	3.49702	0.000470492	0.00724606	lncRNA	annotated	yes	yes	no	yes	no	yes	no	no
ENSG00000249413	5.82364	2.86642	0.59616	3.13074	0.00174367	0.0231382	lncRNA	annotated	yes	no	no	yes	no	yes	no	no
ENSG00000223749	27.3672	2.91666	0.366681	5.22705	1.72e-07	5.06e-06	lncRNA	annotated	yes	yes	no	yes	no	no	no	no
ENSG00000253507	12.2598	2.94052	0.435713	4.45367	8.44e-06	0.000182389	lncRNA	annotated	yes	no	no	yes	no	yes	no	no
ENSG00000267123	12.6903	2.95598	0.384589	5.08589	3.66e-07	1.01e-05	lncRNA	annotated	yes	yes	no	yes	no	yes	no	no
ENSG00000262585	41.9563	2.98838	0.296528	6.70554	2.01e-11	1.15e-09	lncRNA	annotated	yes	no	no	no	yes	no	no	no
ENSG00000262772	24.1397	3.00414	0.415451	4.82402	1.41e-06	3.49e-05	lncRNA	annotated	yes	yes	no	no	no	no	no	no
ENSG00000223485	7.24288	3.02955	0.443617	4.575	4.76e-06	0.000107749	lncRNA	annotated	yes	yes	no	yes	no	no	no	no
ENSG00000249550	90.5395	3.0779	0.41135	5.05142	4.39e-07	1.19e-05	lncRNA	annotated	yes	yes	no	yes	no	no	no	no
ENSG00000256642	31.4373	3.0911	0.406739	5.14113	2.73e-07	7.74e-06	lncRNA	annotated	yes	no	no	no	yes	yes	no	no
ENSG00000260498	1.70957	3.09467	0.692021	3.02688	0.0024709	0.0314938	lncRNA	annotated	yes	yes	no	yes	no	yes	no	no
ENSG00000260877	11.8534	3.10629	0.459958	4.5793	4.67e-06	0.000105706	lncRNA	annotated	yes	yes	no	yes	no	no	no	no
ENSG00000283554	6.1838	3.12404	0.585913	3.62518	0.000288766	0.00467871	lncRNA	annotated	yes	yes	no	no	no	no	no	no
ENSG00000253161	210.002	3.19246	0.405429	5.40775	6.38e-08	2.02e-06	lncRNA	annotated	yes	yes	no	no	no	yes	no	no
ENSG00000250548	6.86282	3.1986	0.713841	3.07995	0.00207033	0.0269466	lncRNA	annotated	yes	yes	no	no	no	no	no	yes
ENSG00000226476	192.039	3.20512	0.367712	5.99687	2.01e-09	8.54e-08	lncRNA	annotated	yes	yes	no	no	no	yes	no	no
ENSG00000228566	2.30733	3.22488	0.769917	2.88977	0.00385527	0.0470072	lncRNA	annotated	yes	yes	no	no	no	yes	no	no
ENSG00000236481	2.07174	3.24497	0.743431	3.01974	0.00252988	0.0321576	lncRNA	annotated	yes	yes	no	yes	no	no	no	no
ENSG00000228648	4.27492	3.27086	0.665808	3.41069	0.000647988	0.00966026	lncRNA	annotated	yes	no	no	no	no	no	no	no
ENSG00000224167	28.1435	3.3545	0.41239	5.7094	1.13e-08	4.12e-07	lncRNA	annotated	yes	yes	no	yes	no	no	no	no
ENSG00000268941	3.29049	3.35833	0.549288	4.29343	1.76e-05	0.000360083	lncRNA	annotated	yes	yes	no	no	no	yes	no	no
ENSG00000258919	20.8192	3.36116	0.380551	6.20459	5.48e-10	2.57e-08	lncRNA	annotated	yes	yes	no	yes	no	no	no	no
ENSG00000268621	28.7688	3.37036	0.469397	5.04981	4.42e-07	1.2e-05	lncRNA	annotated	yes	yes	no	no	no	yes	no	no
G020737	93.082	3.40065	0.37007	6.48702	8.76e-11	4.55e-09	lncRNA	functional	yes	yes	no	no	no	yes	no	no
ENSG00000214049	507.529	3.42221	0.33818	7.16247	7.92e-13	5.43e-11	lncRNA	functional	yes	yes	yes	yes	no	yes	no	no
ENSG00000263745	4.71106	3.53925	0.586138	4.33217	1.48e-05	0.00030584	lncRNA	annotated	yes	yes	no	yes	no	no	no	no
ENSG00000260834	53.2454	3.59999	0.366622	7.09174	1.32e-12	8.76e-11	lncRNA	annotated	yes	no	no	yes	no	yes	no	no
ENSG00000231566	11.4461	3.63589	0.573631	4.59509	4.33e-06	9.86e-05	lncRNA	annotated	yes	yes	no	yes	no	no	no	no
ENSG00000258404	9.87003	3.63897	0.519662	5.07825	3.81e-07	1.04e-05	lncRNA	annotated	yes	yes	no	no	no	no	no	no
ENSG00000258504	33.3698	3.64034	0.731273	3.6106	0.000305486	0.00493073	lncRNA	annotated	yes	no	no	no	no	no	no	yes
ENSG00000213468	61.2448	3.64184	0.349524	7.55837	4.08e-14	3.37e-12	lncRNA	annotated	yes	yes	no	no	yes	yes	no	no
ENSG00000259485	65.6352	3.75482	0.431709	6.38119	1.76e-10	8.83e-09	lncRNA	annotated	yes	no	no	no	no	yes	no	no
ENSG00000237643	296.924	3.76532	0.461584	5.99094	2.09e-09	8.82e-08	lncRNA	annotated	yes	yes	no	yes	no	no	no	no
G068746	122.042	3.76899	0.48996	5.65145	1.59e-08	5.66e-07	lncRNA	functional	yes	yes	no	no	no	yes	no	no
ENSG00000272328	13.0021	3.78163	0.475527	5.84958	4.93e-09	1.94e-07	lncRNA	annotated	yes	yes	no	no	no	no	no	no
ENSG00000256288	26.5362	3.81821	0.420543	6.70136	2.06e-11	1.18e-09	lncRNA	functional	yes	yes	no	yes	no	yes	no	no
ENSG00000229960	5.01816	3.83353	0.541045	5.23714	1.63e-07	4.82e-06	lncRNA	annotated	yes	no	no	no	no	no	no	no
ENSG00000204876	509.442	3.86688	0.402087	7.13	1e-12	6.78e-11	lncRNA	annotated	yes	yes	no	no	yes	yes	no	no
ENSG00000259780	5.65967	3.96374	0.887076	3.34102	0.000834701	0.0121061	lncRNA	annotated	yes	no	no	no	yes	yes	no	yes
ENSG00000232679	14.3165	3.97468	0.471197	6.31303	2.74e-10	1.34e-08	lncRNA	annotated	yes	yes	no	no	no	no	no	no
ENSG00000247844	290.524	4.09096	0.274469	11.2616	2.03e-29	1.07e-26	lncRNA	functional	yes	yes	yes	no	no	no	no	no
ENSG00000280997	6.3627	4.20531	0.73669	4.35096	1.36e-05	0.000282564	lncRNA	functional	yes	yes	no	no	no	no	no	yes
ENSG00000225680	18.7128	4.30635	0.462757	7.1449	9.01e-13	6.13e-11	lncRNA	annotated	yes	yes	no	no	no	no	no	no
ENSG00000258077	5.85694	4.32161	0.683598	4.85901	1.18e-06	2.97e-05	lncRNA	annotated	yes	yes	no	yes	no	no	no	no
ENSG00000229404	29.5859	4.32396	0.593988	5.596	2.19e-08	7.55e-07	lncRNA	annotated	yes	yes	no	no	no	yes	no	no
ENSG00000254166	31.4339	4.381	0.428018	7.89919	2.81e-15	2.74e-13	lncRNA	annotated	yes	yes	no	yes	no	no	no	no
ENSG00000250584	6.72144	4.40885	0.725678	4.69747	2.63e-06	6.25e-05	lncRNA	annotated	yes	no	no	no	no	no	no	no
ENSG00000251027	12.9572	4.45401	0.631181	5.47229	4.44e-08	1.45e-06	lncRNA	annotated	yes	no	no	yes	no	no	no	no
ENSG00000228742	35.6557	4.47969	0.484304	7.18492	6.72e-13	4.65e-11	lncRNA	annotated	yes	yes	no	yes	no	no	no	no
ENSG00000230838	12.089	4.50275	0.51531	6.79736	1.07e-11	6.32e-10	lncRNA	annotated	yes	yes	no	yes	no	no	no	no
ENSG00000236452	21.7048	4.62864	0.461106	7.86942	3.56e-15	3.42e-13	lncRNA	annotated	yes	yes	no	yes	no	no	no	no
ENSG00000251026	22.2701	4.74011	0.415613	8.99902	2.28e-19	3.62e-17	lncRNA	annotated	yes	yes	no	no	no	no	no	no
ENSG00000236081	188.206	4.75834	0.290726	12.9274	3.15e-38	3.81e-35	lncRNA	functional	yes	yes	no	no	no	no	no	yes
ENSG00000226320	16.4331	4.93998	0.612215	6.43561	1.23e-10	6.27e-09	lncRNA	annotated	yes	yes	no	yes	no	no	no	no
ENSG00000230234	17.9903	5.2056	0.722818	5.81834	5.94e-09	2.3e-07	lncRNA	annotated	yes	yes	no	no	no	no	no	yes
G082924	39.3445	5.23217	0.46882	9.02729	1.76e-19	2.85e-17	lncRNA	functional	yes	yes	no	no	no	no	no	no
ENSG00000268120	20.8778	5.29523	1.48451	2.89337	0.00381129	0.0465581	lncRNA	annotated	yes	no	no	no	no	no	no	yes
ENSG00000281406	149.534	5.32879	0.387613	11.1678	5.86e-29	2.99e-26	lncRNA	functional	yes	yes	yes	no	no	no	no	yes
G005259	20.9167	5.59221	1.27034	3.61495	0.00030041	0.00485361	lncRNA	functional	yes	yes	no	no	no	no	no	no
ENSG00000228705	30.7883	5.84127	0.434344	11.1462	7.48e-29	3.75e-26	lncRNA	functional	yes	yes	no	yes	no	no	no	no
ENSG00000233532	44.7196	5.9194	0.575967	8.54112	1.33e-17	1.74e-15	lncRNA	annotated	yes	yes	no	yes	no	yes	no	no
ENSG00000214039	481.148	6.06585	0.359835	14.0783	5.17e-45	8.86e-42	lncRNA	annotated	yes	yes	no	yes	no	yes	no	no
ENSG00000253929	33.8613	6.18203	0.463197	11.1875	4.69e-29	2.43e-26	lncRNA	annotated	yes	yes	no	yes	no	no	no	yes
ENSG00000261650	25.6419	6.59572	0.583909	9.58321	9.41e-22	2.16e-19	lncRNA	annotated	yes	yes	no	yes	no	no	no	no
ENSG00000251164	490.65	7.26302	1.07721	5.81409	6.1e-09	2.36e-07	lncRNA	functional	yes	no	yes	yes	no	yes	no	no
ENSG00000230316	91.8252	7.6761	0.692691	9.63792	5.53e-22	1.35e-19	lncRNA	functional	yes	yes	no	no	no	no	yes	yes

## Sheet: Table S3
Table S3: LnCompare summarized results after comparing two lists of lncRNAs.
Qualitative and quantitative features significantly enriched (padj <0.05) when comparing two lists of lncRNAs
Comparison column details which are the two lists compared:
OverlappedvsEnr: lncRNAs DE in overlapped and TCGA vs lncRNAs DE in FFPE enriched samples only
OverlappedvsTCGA: lncRNAs DE in overlapped and TCGA vs lncRNAs DE in TCGA samples only
EnrvsTCGA: lncRNAs DE in FFPE enriched samples only vs lncRNAs DE in TCGA samples only
LnCompare, accessed 23/04/20
Name	List	Background	P-Value	FDR	Odds ratio	Type analysis	Comparison
MCF.7 nucleus expression	2.6 ± 1.73	0.89 ± 0.55	0.00279	0.00598	na	Quantitative	OverlappedvsEnr
MCF.7 whole cell expression	1.44 ± 1.1	0.55 ± 0.28	0.000657	0.00156	na	Quantitative	OverlappedvsEnr
MCF.7 cytosol expression	0.81 ± 0.58	1.01 ± 0.54	0.00155	0.00296	na	Quantitative	OverlappedvsEnr
Tissue specificity across human tissues	0.92 ± 0.01	0.86 ± 0.01	0.000143	0.000181	na	Quantitative	OverlappedvsTCGA
Median of expression in human tissues	0.13 ± 0.06	1.38 ± 0.47	3.37e-06	4.34e-06	na	Quantitative	OverlappedvsTCGA
Mean of expression in human tissues	0.6 ± 0.18	2.23 ± 0.61	2.91e-06	3.8e-06	na	Quantitative	OverlappedvsTCGA
Maximum expression in human tissues	4.91 ± 1.6	11.13 ± 2.61	4.35e-05	5.84e-05	na	Quantitative	OverlappedvsTCGA
Maximum expression in human tissues	13.39 ± 9.13	11.13 ± 2.61	2.36e-10	3.13e-10	na	Quantitative	EnrvsTCGA
HUVEC cytosol expression	2.86 ± 1.79	2.51 ± 1.07	0.00222	0.00858	na	Quantitative	EnrvsTCGA
Mean of expression in human tissues	2.47 ± 1.93	2.23 ± 0.61	1.52e-12	1.96e-12	na	Quantitative	EnrvsTCGA
Tissue specificity across human tissues	0.93 ± 0.01	0.86 ± 0.01	1.56e-07	1.96e-07	na	Quantitative	EnrvsTCGA
H1.hESC whole cell expression	0.43 ± 0.19	11.2 ± 7.14	0.000571	0.00267	na	Quantitative	EnrvsTCGA
GM12878 cytosol expression	0.29 ± 0.17	5.08 ± 2.9	0.00884	0.0437	na	Quantitative	EnrvsTCGA
IMR.90 cytosol expression	0.1 ± 0.06	1.64 ± 0.79	0.00552	0.012	na	Quantitative	EnrvsTCGA
H1.hESC cytosol expression	0.67 ± 0.31	8.59 ± 4.98	7.34e-05	0.000326	na	Quantitative	EnrvsTCGA
MCF.7 nucleus expression	0.89 ± 0.55	10.7 ± 8.58	8.39e-05	0.000178	na	Quantitative	EnrvsTCGA
A549 nucleus expression	0.82 ± 0.44	8.81 ± 4.75	0.0162	0.0361	na	Quantitative	EnrvsTCGA
SK.N.SH nucleus expression	0.97 ± 0.37	9.82 ± 4.93	0.0162	0.0314	na	Quantitative	EnrvsTCGA
MCF.7 whole cell expression	0.55 ± 0.28	4.99 ± 3.77	0.000698	0.00164	na	Quantitative	EnrvsTCGA
NCI.H460 cytosol expression	0.55 ± 0.29	3.07 ± 1.42	0.0143	0.0236	na	Quantitative	EnrvsTCGA
HUVEC nucleus expression	1.64 ± 0.79	9.06 ± 5.33	0.00843	0.0313	na	Quantitative	EnrvsTCGA
H1.hESC nucleus expression	2.63 ± 1.6	13.22 ± 9.09	4.61e-05	0.000196	na	Quantitative	EnrvsTCGA
SK.N.SH whole cell expression	0.94 ± 0.37	3.05 ± 1.14	0.000933	0.00259	na	Quantitative	EnrvsTCGA
SK.N.SH cytosol expression	0.98 ± 0.53	3 ± 1.12	0.0135	0.0267	na	Quantitative	EnrvsTCGA
HepG2 whole cell expression	1.08 ± 0.81	3.3 ± 2.3	0.00338	0.0116	na	Quantitative	EnrvsTCGA
MCF.7 cytosol expression	1.01 ± 0.54	2.02 ± 1.14	0.000128	0.000242	na	Quantitative	EnrvsTCGA
HepG2 cytosol expression	0.87 ± 0.65	1.48 ± 0.97	0.01	0.0331	na	Quantitative	EnrvsTCGA
HT1080 cytosol expression	1.43 ± 0.67	2.33 ± 1.25	0.0217	0.0394	na	Quantitative	EnrvsTCGA
IMR.90 whole cell expression	1.93 ± 1.19	2.69 ± 1.39	0.00159	0.00322	na	Quantitative	EnrvsTCGA
Median of expression in human tissues	1.25 ± 1.04	1.38 ± 0.47	4.77e-11	6.06e-11	na	Quantitative	EnrvsTCGA
GC content	43.94 ± 0.45	47.13 ± 0.78	0.000636	0.0283	na	Quantitative	EnrvsTCGA
Disease-associated	17 out of 112	13 out of 235	0.00408	0.0119	2.74	Qualitative	OverlappedvsEnr
with_repeat_hAT-Charlie	22 out of 112	23 out of 235	0.0159	0.0164	2.01	Qualitative	OverlappedvsEnr
with_repeat_TcMar-Tigger	2 out of 112	18 out of 235	0.0274	0.0313	0.233	Qualitative	OverlappedvsEnr
with_repeat_CR1	7 out of 112	0 out of 108	0.0143	0.0326	Infinity	Qualitative	OverlappedvsTCGA
with_repeat_CR1	11 out of 235	0 out of 108	0.0198	0.0451	Infinity	Qualitative	EnrvsTCGA

## Sheet: Table S4
Table S4: LnCompare summarized results when comparing a list of lncRNAs and the rest of lncRNAs annotated in ENCODE as background.
Qualitative and quantitative features significantly enriched (padj <0.05) when comparing a list of lncRNAs and the rest of genes annotated in ENCODE as background
LnCompare, accessed 14/02/20 for FFPE, accessed 19/05/20 TCGA samples, accessed 21/05/20 overlapped list of DE lncRNAs
Name	Explanation	List	Background	P-Value	FDR	FDR <0.05	odds ratio	type	list of DE lncRNAs
Distance to closest protein coding gene	Calculated between two closest points (nt)	116028.22 ± 9115.34	120543.55 ± 1844.92	0.00113	0.0073	yes	na	QuantitativeFeatures	FFPE
Genomic location:exonic,antisense	Classification of lncRNAs based on their genomic orientation relative to the closest protein coding gene:exonic,antisense	5 out of 347	3144 out of 15941	1.55e-26	7.1e-26	yes	0.0731	CategoricalFeatures	FFPE
Genomic location:exonic,same sense	Classification of lncRNAs based on their genomic orientation relative to the closest protein coding gene:exonic,same sense	1 out of 347	491 out of 15941	0.000412	0.00165	yes	0.0936	CategoricalFeatures	FFPE
Genomic location:intronic,antisense:intronic,antisense	Classification of lncRNAs based on their genomic orientation relative to the closest protein coding gene:intronic,antisense	15 out of 347	2370 out of 15941	2.24e-10	1.43e-09	yes	0.291	CategoricalFeatures	FFPE
Genomic location:intronic,same sense	Classification of lncRNAs based on their genomic orientation relative to the closest protein coding gene:intronic,same sense	9 out of 347	1266 out of 15941	3.29e-05	0.000175	yes	0.327	CategoricalFeatures	FFPE
Genomic location:samestrand,lincRNA upstream	Classification of lncRNAs based on their genomic orientation relative to the closest protein coding gene:samestrand,lincRNA upstream	87 out of 347	1882 out of 15941	4.56e-12	1.46e-10	yes	2.12	CategoricalFeatures	FFPE
Genomic location:samestrand,protein coding upstream	Classification of lncRNAs based on their genomic orientation relative to the closest protein coding gene:samestrand,protein coding upstream	96 out of 347	2164 out of 15941	2.66e-12	2.84e-11	yes	2.04	CategoricalFeatures	FFPE
Spliced length	Exonic length (nt)	1527.04 ± 83.42	1241.31 ± 13.53	3.74e-09	1.12e-07	yes	na	QuantitativeFeatures	FFPE
Median of expression in human tissues	Expression statistics using RNA-seq data from 16 human tissues from Human Body Map project (www.illumina.com; ArrayExpress ID: E-MTAB-513). Tissue specificity is calculated using Tau score (Yanai et al 2015).	0.86 ± 0.68	0.82 ± 0.09	1.02e-05	1.31e-05	yes	na	QuantitativeFeatures	FFPE
Tissue specificity across human tissues	Expression statistics using RNA-seq data from 16 human tissues from Human Body Map project (www.illumina.com; ArrayExpress ID: E-MTAB-513). Tissue specificity is calculated using Tau score (Yanai et al 2015).	0.93 ± 0	0.89 ± 0	0.000908	0.00115	yes	na	QuantitativeFeatures	FFPE
Repeat_Alu	Fraction of exonic nucleotides overlapped by the Repbase repeat class Alu	0.03 ± 0	0.060930289 ± 0.001026993	0.0347	0.0434	yes	na	QuantitativeFeatures	FFPE
Repeat_ERVL	Fraction of exonic nucleotides overlapped by the Repbase repeat class ERVL	55 out of 347	1505 out of 15941	0.000135	0.000254	yes	1.68	CategoricalFeatures	FFPE
Repeat_ERVL-MaLR	Fraction of exonic nucleotides overlapped by the Repbase repeat class ERVL-MaLR	0.06 ± 0.01	0.0426000 ± 0.000917466	0.000106	0.000124	yes	na	QuantitativeFeatures	FFPE
Gene length	Gene length (nt)	43117.25 ± 5436.74	23792.61 ± 502.78	1.83e-06	0.000165	yes	na	QuantitativeFeatures	FFPE
Disease-associated	LncRNA is present in any of the databases lncRNAdisease (Chen et al. 2013),lnc2cancer(Ning et al. 2016),CLC(bioRxivdoi:10.1101/152769)(1)otherwise(0)	30 out of 347	461 out of 15941	9.29e-08	2.7e-07	yes	2.99	CategoricalFeatures	FFPE
Functionally validated	LncRNA is present in lncRNAdb v2.0 (Quek et al 2015); yes (1) or no (0)	16 out of 347	110 out of 15941	1.35e-09	4.33e-09	yes	6.68	CategoricalFeatures	FFPE
Minimum expression in human tissues	Expression statistics using RNA-seq data from 16 human tissues from Human Body Map project (www.illumina.com; ArrayExpress ID: E-MTAB-513). Tissue specificity is calculated using Tau score (Yanai et al 2015).	0.01 ± 0.01	0.21 ± 0.03	0.0122	0.0162	yes	na	QuantitativeFeatures	FFPE
with_repeat_ERV1	Presence of Repbase repeat class ERV1 overlapped with its exonic regions in genome	50 out of 347	1695 out of 15941	0.0217	0.0462	yes	1.36	CategoricalFeatures	FFPE
with_repeat_ERVL-MaLR	Presence of Repbase repeat class ERVL-MaLR overlapped with its exonic regions in genome	117 out of 347	3340 out of 15941	3.54e-08	6.3e-08	yes	1.61	CategoricalFeatures	FFPE		Presence of Repbase repeat class ERVL overlapped with its exonic regions in genome
HeLa.S3 nuclear/cytoplasmic ratio	Ratio of nuclear to cytoplasmic RNA-seq; only calculated for lncRNAs detected in both compartments (Log2,FPKM)	0.87 ± 0.35	1.57 ± 0.02	0.0274	0.0426	yes	na	QuantitativeFeatures	FFPE
with_repeat_TcMar-Mariner	na	4 out of 347	96 out of 15941	0.158	0.187	no	1.91	CategoricalFeatures	FFPE
with_repeat_SVA	na	3 out of 347	80 out of 15941	0.264	0.352	no	1.72	CategoricalFeatures	FFPE
with_repeat_Satellite	na	2 out of 347	60 out of 15941	0.356	0.455	no	1.53	CategoricalFeatures	FFPE
with_repeat_hAT-Tip100	na	14 out of 347	430 out of 15941	0.128	0.128	no	1.5	CategoricalFeatures	FFPE
Genomic location:convergent	na	54 out of 347	1735 out of 15941	0.00656	0.0525	no	1.43	CategoricalFeatures	FFPE
with_repeat_CR1	na	18 out of 347	597 out of 15941	0.155	0.354	no	1.39	CategoricalFeatures	FFPE
GWAS SNPs in promoters	na	3 out of 347	99 out of 15941	0.486	1	no	1.39	CategoricalFeatures	FFPE
Genomic location:divergent	na	80 out of 347	2877 out of 15941	0.0164	0.262	no	1.28	CategoricalFeatures	FFPE
with_repeat_MIR	na	115 out of 347	4450 out of 15941	0.0464	0.0645	no	1.19	CategoricalFeatures	FFPE
with_repeat_Low_complexity	na	19 out of 347	757 out of 15941	0.52	0.757	no	1.15	CategoricalFeatures	FFPE
with_repeat_Gypsy	na	4 out of 347	166 out of 15941	0.786	1	no	1.11	CategoricalFeatures	FFPE
with_repeat_TcMar-Tigger	na	20 out of 347	827 out of 15941	0.624	0.713	no	1.11	CategoricalFeatures	FFPE
with_repeat_hAT-Charlie	na	45 out of 347	1889 out of 15941	0.558	0.576	no	1.09	CategoricalFeatures	FFPE
with_repeat_Simple_repeat	na	71 out of 347	3042 out of 15941	0.49	0.603	no	1.07	CategoricalFeatures	FFPE
with_repeat_hAT-Blackjack	na	4 out of 347	178 out of 15941	0.795	0.848	no	1.03	CategoricalFeatures	FFPE
with_repeat_L1	na	85 out of 347	3868 out of 15941	0.899	1	no	1.01	CategoricalFeatures	FFPE
with_repeat_L2	na	70 out of 347	3170 out of 15941	0.946	1	no	1.01	CategoricalFeatures	FFPE
with_repeat_Alu	na	90 out of 347	4835 out of 15941	0.0675	0.166	no	0.855	CategoricalFeatures	FFPE
Regulates cell proliferation	na	2 out of 347	109 out of 15941	1	1	no	0.843	CategoricalFeatures	FFPE
with_repeat_ERVK	na	2 out of 347	135 out of 15941	1	1	no	0.681	CategoricalFeatures	FFPE
with_repeat_centr	na	0 out of 347	35 out of 15941	1	1	no	0	CategoricalFeatures	FFPE
HeLa.S3 cytosol expression	na	2.6 ± 0.97	0.46 ± 0.08	0.834	1	no	na	QuantitativeFeatures	FFPE
HUVEC whole cell expression	na	2.35 ± 1.43	0.61 ± 0.08	0.275	1	no	na	QuantitativeFeatures	FFPE
K562 cytosol expression	na	3.09 ± 1.48	0.82 ± 0.11	0.983	1	no	na	QuantitativeFeatures	FFPE
HUVEC cytosol expression	na	2.09 ± 1.22	0.56 ± 0.09	0.0882	0.345	no	na	QuantitativeFeatures	FFPE
IMR.90 whole cell expression	na	1.69 ± 0.83	0.5 ± 0.07	0.672	1	no	na	QuantitativeFeatures	FFPE
HeLa.S3 whole cell expression	na	2.58 ± 1.22	0.83 ± 0.13	0.697	1	no	na	QuantitativeFeatures	FFPE
keratinocyte cytosol expression	na	1.35 ± 0.48	0.5 ± 0.1	0.488	1	no	na	QuantitativeFeatures	FFPE
A549 cytosol expression	na	1.63 ± 0.71	0.64 ± 0.07	0.98	1	no	na	QuantitativeFeatures	FFPE
IMR.90 nucleus expression	na	2.15 ± 1.45	0.92 ± 0.36	0.796	1	no	na	QuantitativeFeatures	FFPE
SK.N.SH cytosol expression	na	1.89 ± 1.03	0.86 ± 0.15	0.635	1	no	na	QuantitativeFeatures	FFPE
A549 nucleus expression	na	1.41 ± 0.55	0.65 ± 0.05	0.724	1	no	na	QuantitativeFeatures	FFPE
HeLa.S3 nucleus expression	na	4.32 ± 2.08	2.01 ± 0.38	0.481	1	no	na	QuantitativeFeatures	FFPE
keratinocyte whole cell expression	na	1.31 ± 0.45	0.61 ± 0.1	0.627	1	no	na	QuantitativeFeatures	FFPE
K562 whole cell expression	na	2.48 ± 0.92	1.19 ± 0.16	0.0479	0.154	no	na	QuantitativeFeatures	FFPE
Maximum expression in human tissues	na	10.47 ± 6.01	5.56 ± 0.56	0.419	0.563	no	na	QuantitativeFeatures	FFPE
HT1080 cytosol expression	na	1.35 ± 0.47	0.74 ± 0.14	0.259	0.476	no	na	QuantitativeFeatures	FFPE
Repeat_ERVL	na	0.03 ± 0.01	0.0180065 ± 0.000622971	0.0423	0.0501	no	na	QuantitativeFeatures	FFPE
HepG2 whole cell expression	na	1.1 ± 0.56	0.68 ± 0.07	0.042	0.145	no	na	QuantitativeFeatures	FFPE
A549 whole cell expression	na	1.25 ± 0.38	0.83 ± 0.13	0.963	1	no	na	QuantitativeFeatures	FFPE
keratinocyte nucleus expression	na	1.47 ± 0.5	0.99 ± 0.22	0.478	1	no	na	QuantitativeFeatures	FFPE
Mean of expression in human tissues	na	1.83 ± 1.26	1.24 ± 0.12	0.226	0.295	no	na	QuantitativeFeatures	FFPE
HT1080 nucleus expression	na	1.17 ± 0.29	0.84 ± 0.1	0.411	0.771	no	na	QuantitativeFeatures	FFPE
Repeat_TcMar-Tigger	na	0.01 ± 0	0.0071651 ± 0.000367464	0.838	0.867	no	na	QuantitativeFeatures	FFPE
HepG2 cytosol expression	na	0.82 ± 0.44	0.6 ± 0.08	0.206	0.685	no	na	QuantitativeFeatures	FFPE
H1.hESC nuclear/cytoplasmic ratio	na	0.63 ± 0.15	0.47 ± 0.01	0.261	0.368	no	na	QuantitativeFeatures	FFPE
H1.hESC nucleus expression	na	2.05 ± 1.08	1.57 ± 0.35	0.33	1	no	na	QuantitativeFeatures	FFPE
Repeat_Simple_repeat	na	0.01 ± 0	0.0076413 ± 0.000224929	0.983	1	no	na	QuantitativeFeatures	FFPE
HUVEC nucleus expression	na	1.68 ± 0.63	1.33 ± 0.23	0.0782	0.293	no	na	QuantitativeFeatures	FFPE
SK.MEL.5 cytosol expression	na	0.58 ± 0.2	0.49 ± 0.07	0.937	1	no	na	QuantitativeFeatures	FFPE
Repeat_MIR	na	0.04 ± 0	0.0342106 ± 0.000636901	0.134	0.147	no	na	QuantitativeFeatures	FFPE
IMR.90 cytosol expression	na	0.37 ± 0.15	0.32 ± 0.07	0.331	0.727	no	na	QuantitativeFeatures	FFPE
Repeat_L2	na	0.03 ± 0	0.0265697 ± 0.000632335	0.954	1	no	na	QuantitativeFeatures	FFPE
NCI.H460 nucleus expression	na	1.36 ± 0.54	1.22 ± 0.23	0.761	1	no	na	QuantitativeFeatures	FFPE
Repeat_ERV1	na	0.03 ± 0.01	0.0269088 ± 0.000860745	0.278	0.338	no	na	QuantitativeFeatures	FFPE
SK.N.SH nucleus expression	na	1.79 ± 0.99	1.62 ± 0.21	0.278	0.544	no	na	QuantitativeFeatures	FFPE
Repeat coverage	na	17.96 ± 1.19	16.83 ± 0.18	0.103	1	no	na	QuantitativeFeatures	FFPE
MCF.7 cytosol expression	na	0.95 ± 0.42	0.91 ± 0.16	0.122	0.234	no	na	QuantitativeFeatures	FFPE
SK.N.SH whole cell expression	na	0.92 ± 0.27	0.9 ± 0.09	0.318	0.894	no	na	QuantitativeFeatures	FFPE
NCI.H460 cytosol expression	na	0.58 ± 0.22	0.58 ± 0.09	0.263	0.438	no	na	QuantitativeFeatures	FFPE
Repeat_CR1	na	0 ± 0	0.0038262 ± 0.000228186	0.685	0.845	no	na	QuantitativeFeatures	FFPE
Repeat_hAT-Tip100	na	0 ± 0	0.0026634 ± 0.00019019	0.689	0.689	no	na	QuantitativeFeatures	FFPE
Repeat_ERVK	na	0 ± 0	0.0024815 ± 0.000291958	0.924	1	no	na	QuantitativeFeatures	FFPE
Repeat_Low_complexity	na	0 ± 0	0.0019509 ± 0.000130574	0.792	0.88	no	na	QuantitativeFeatures	FFPE
Repeat_SVA	na	0 ± 0	0.0015325 ± 0.000235185	0.912	0.988	no	na	QuantitativeFeatures	FFPE
Repeat_Satellite	na	0 ± 0	0.0012542 ± 0.000220141	0.952	1	no	na	QuantitativeFeatures	FFPE
Repeat_Gypsy	na	0 ± 0	0.0011248 ± 0.00014019	0.906	1	no	na	QuantitativeFeatures	FFPE
Repeat_TcMar-Mariner	na	0 ± 0	0.0010625 ± 0.000172311	0.864	0.905	no	na	QuantitativeFeatures	FFPE
Repeat_hAT-Blackjack	na	0 ± 0	0.0009000 ±0.000107447	0.999	1	no	na	QuantitativeFeatures	FFPE
H1.hESC whole cell expression	na	0.46 ± 0.15	1.08 ± 0.14	0.148	0.702	no	na	QuantitativeFeatures	FFPE
H1.hESC cytosol expression	na	0.6 ± 0.21	1.27 ± 0.28	0.237	1	no	na	QuantitativeFeatures	FFPE
GM12878 nucleus expression	na	0.89 ± 0.45	1.74 ± 0.26	0.045	0.123	no	na	QuantitativeFeatures	FFPE
GM12878 whole cell expression	na	0.5 ± 0.19	0.93 ± 0.09	0.0313	0.166	no	na	QuantitativeFeatures	FFPE
SK.N.DZ nucleus expression	na	0.8 ± 0.36	1.46 ± 0.21	0.332	0.585	no	na	QuantitativeFeatures	FFPE
A549 nuclear/cytoplasmic ratio	na	0.31 ± 0.23	0.56 ± 0.01	0.331	0.532	no	na	QuantitativeFeatures	FFPE
SK.N.DZ cytosol expression	na	0.59 ± 0.38	0.99 ± 0.18	0.185	0.315	no	na	QuantitativeFeatures	FFPE
keratinocyte nuclear/cytoplasmic ratio	na	0.8 ± 0.35	1.24 ± 0.02	0.131	0.181	no	na	QuantitativeFeatures	FFPE
GM12878 cytosol expression	na	0.46 ± 0.2	0.71 ± 0.08	0.0384	0.192	no	na	QuantitativeFeatures	FFPE
HepG2 nucleus expression	na	0.84 ± 0.24	1.21 ± 0.15	0.133	0.478	no	na	QuantitativeFeatures	FFPE
HUVEC nuclear/cytoplasmic ratio	na	1.02 ± 0.33	1.43 ± 0.02	0.167	0.238	no	na	QuantitativeFeatures	FFPE
Repeat_hAT-Charlie	na	0.01 ± 0	0.0136043 ± 0.000439195	0.668	0.676	no	na	QuantitativeFeatures	FFPE
SK.N.SH nuclear/cytoplasmic ratio	na	1.04 ± 0.31	1.4 ± 0.02	0.218	0.297	no	na	QuantitativeFeatures	FFPE
% Conserved elements 7 vertebrates	na	6.75 ± 0.62	8.72 ± 0.13	0.37	1	no	na	QuantitativeFeatures	FFPE
MCF.7 nucleus expression	na	1.46 ± 0.68	1.85 ± 0.21	0.0297	0.0636	no	na	QuantitativeFeatures	FFPE
MCF.7 nuclear/cytoplasmic ratio	na	1.28 ± 0.26	1.6 ± 0.02	0.364	0.528	no	na	QuantitativeFeatures	FFPE
% Conserved elements 100 vertebrates	na	8.3 ± 0.64	10.21 ± 0.12	0.108	1	no	na	QuantitativeFeatures	FFPE
% Conserved elements 20 mammals	na	7.9 ± 0.67	9.42 ± 0.13	0.261	1	no	na	QuantitativeFeatures	FFPE
HepG2 nuclear/cytoplasmic ratio	na	1.23 ± 0.3	1.45 ± 0.02	0.553	0.844	no	na	QuantitativeFeatures	FFPE
Promoter conservation 20 mammals	na	9.98 ± 1.24	11.68 ± 0.19	0.183	1	no	na	QuantitativeFeatures	FFPE
Promoter conservation 7 vertebrates	na	9.4 ± 1.23	10.82 ± 0.19	0.445	1	no	na	QuantitativeFeatures	FFPE
MCF.7 whole cell expression	na	0.83 ± 0.39	0.95 ± 0.13	0.151	0.357	no	na	QuantitativeFeatures	FFPE
Promoter conservation 100 vertebrates	na	10.95 ± 1.2	12.39 ± 0.18	0.0983	0.804	no	na	QuantitativeFeatures	FFPE
Nucleotide conservation 7 vertebrates	na	0.16 ± 0.01	0.18 ± 0	0.0721	0.927	no	na	QuantitativeFeatures	FFPE
SK.MEL.5 nucleus expression	na	1.41 ± 0.61	1.57 ± 0.21	0.333	0.6	no	na	QuantitativeFeatures	FFPE
GM12878 nuclear/cytoplasmic ratio	na	1.07 ± 0.26	1.19 ± 0.02	0.693	1	no	na	QuantitativeFeatures	FFPE
Nucleotide conservation 100 vertebrates	na	0.11 ± 0.01	0.12 ± 0	0.125	1	no	na	QuantitativeFeatures	FFPE
K562 nuclear/cytoplasmic ratio	na	0.93 ± 0.3	1.01 ± 0.02	0.83	1	no	na	QuantitativeFeatures	FFPE
Nucleotide conservation 20 mammals	na	0.13 ± 0.01	0.14 ± 0	0.499	1	no	na	QuantitativeFeatures	FFPE
Repeat_L1	na	0.05 ± 0.01	0.0531138 ± 0.001095893	0.875	0.997	no	na	QuantitativeFeatures	FFPE
K562 nucleus expression	na	2.06 ± 0.64	2.16 ± 0.38	0.0718	0.175	no	na	QuantitativeFeatures	FFPE
GC content	na	44.44 ± 0.38	44.96 ± 0.06	0.27	1	no	na	QuantitativeFeatures	FFPE
IMR.90 nuclear/cytoplasmic ratio	na	-0.04 ± 0.43	0.84 ± 0.02	0.335	0.502	no	na	QuantitativeFeatures	FFPE
Genomic location:exonic,antisense	Classification of lncRNAs based on their genomic orientation relative to the closest protein coding gene:exonic,antisense	7 out of 220	3144 out of 15941	3.24e-13	1.48e-12	yes	0.161	CategoricalFeatures	TCGA
Disease-associated	LncRNA is present in any of the databases lncRNAdisease (Chen et al. 2013),lnc2cancer(Ning et al. 2016),CLC(bioRxivdoi:10.1101/152769)(1)otherwise(0)	30 out of 219	461 out of 15941	1.29e-12	3.75e-12	yes	4.74	CategoricalFeatures	TCGA		Presence of Repbase repeat class MIR overlapped with its exonic regions in genome
Functionally validated	LncRNA is present in lncRNAdb v2.0 (Quek et al 2015); yes (1) or no (0)	12 out of 219	110 out of 15941	2.73e-08	8.75e-08	yes	7.94	CategoricalFeatures	TCGA
Genomic location:samestrand,protein coding upstream	Classification of lncRNAs based on their genomic orientation relative to the closest protein coding gene:samestrand,protein coding upstream	60 out of 220	2164 out of 15941	7.24e-08	7.73e-07	yes	2.01	CategoricalFeatures	TCGA
Genomic location:intronic,antisense:intronic,antisense	Classification of lncRNAs based on their genomic orientation relative to the closest protein coding gene:intronic,antisense	12 out of 220	2370 out of 15941	1.45e-05	9.28e-05	yes	0.367	CategoricalFeatures	TCGA
with_repeat_ERVL-MaLR	Fraction of exonic nucleotides overlapped by the Repbase repeat class ERVL-MaLR	72 out of 220	3340 out of 15941	5.57e-05	9.9e-05	yes	1.56	CategoricalFeatures	TCGA
Genomic location:intronic,same sense	Classification of lncRNAs based on their genomic orientation relative to the closest protein coding gene:intronic,same sense	3 out of 220	1266 out of 15941	2.52e-05	0.000134	yes	0.172	CategoricalFeatures	TCGA
with_repeat_ERV1	Presence of Repbase repeat class ERV1 overlapped with its exonic regions in genome	37 out of 220	1695 out of 15941	0.00396	0.00844	yes	1.58	CategoricalFeatures	TCGA
Spliced length	Exonic length (nt)	1710.9 ± 109.76	1241.31 ± 13.53	1.31e-09	3.94e-08	yes	na	CategoricalFeatures	TCGA
Gene length	Gene length (nt)	39249.56 ± 5340.68	23792.61 ± 502.78	3.69e-07	3.32e-05	yes	na	CategoricalFeatures	TCGA
Repeat_ERVL-MaLR	Fraction of exonic nucleotides overlapped by the Repbase repeat class ERVL-MaLR	0.06 ± 0.01	0.0426000 ± 0.000917466	0.0035	0.00409	yes	na	CategoricalFeatures	TCGA
Median of expression in human tissues	Expression statistics using RNA-seq data from 16 human tissues from Human Body Map project (www.illumina.com; ArrayExpress ID: E-MTAB-513). Tissue specificity is calculated using Tau score (Yanai et al 2015).	0.71 ± 0.22	0.82 ± 0.09	0.0238	0.0306	yes	na	CategoricalFeatures	TCGA
Genomic location:divergent	na	57 out of 220	2877 out of 15941	0.00346	0.0553	no	1.44	CategoricalFeatures	TCGA
Genomic location:samestrand,lincRNA upstream	na	41 out of 220	1882 out of 15941	0.00295	0.0943	no	1.58	CategoricalFeatures	TCGA
with_repeat_Simple_repeat	na	52 out of 220	3042 out of 15941	0.0842	0.104	no	1.24	CategoricalFeatures	TCGA
with_repeat_TcMar-Mariner	na	3 out of 220	96 out of 15941	0.148	0.175	no	2.26	CategoricalFeatures	TCGA
with_repeat_L2	na	51 out of 220	3170 out of 15941	0.236	0.36	no	1.17	CategoricalFeatures	TCGA
with_repeat_TcMar-Tigger	na	8 out of 220	827 out of 15941	0.359	0.41	no	0.701	CategoricalFeatures	TCGA
with_repeat_SVA	na	2 out of 220	80 out of 15941	0.312	0.416	no	1.81	CategoricalFeatures	TCGA
with_repeat_ERVL	na	25 out of 220	1505 out of 15941	0.353	0.664	no	1.2	CategoricalFeatures	TCGA
Genomic location:exonic,same sense	na	3 out of 220	491 out of 15941	0.168	0.672	no	0.443	CategoricalFeatures	TCGA
with_repeat_Satellite	na	1 out of 220	60 out of 15941	0.55	0.704	no	1.21	CategoricalFeatures	TCGA
with_repeat_Gypsy	na	3 out of 220	166 out of 15941	0.503	0.847	no	1.31	CategoricalFeatures	TCGA
with_repeat_ERVK	na	3 out of 220	135 out of 15941	0.432	0.863	no	1.61	CategoricalFeatures	TCGA
with_repeat_L1	na	55 out of 220	3868 out of 15941	0.752	1	no	1.03	CategoricalFeatures	TCGA
with_repeat_Alu	na	61 out of 220	4835 out of 15941	0.417	1	no	0.914	CategoricalFeatures	TCGA
with_repeat_CR1	na	7 out of 220	597 out of 15941	0.858	1	no	0.85	CategoricalFeatures	TCGA
with_repeat_hAT-Blackjack	na	2 out of 220	178 out of 15941	1	1	no	0.814	CategoricalFeatures	TCGA
Regulates cell proliferation	na	1 out of 220	109 out of 15941	1	1	no	0.665	CategoricalFeatures	TCGA
GWAS SNPs in promoters	na	0 out of 219	99 out of 15941	0.652	1	no	0	CategoricalFeatures	TCGA
with_repeat_centr	na	0 out of 220	35 out of 15941	1	1	no	0	CategoricalFeatures	TCGA
keratinocyte whole cell expression	na	2.81 ± 0.99	0.61 ± 0.1	0.0186	0.0539	no	na	CategoricalFeatures	TCGA
SK.N.SH cytosol expression	na	3.48 ± 1.69	0.86 ± 0.15	0.0343	0.0685	no	na	CategoricalFeatures	TCGA
H1.hESC whole cell expression	na	5.73 ± 3.5	1.08 ± 0.14	0.0179	0.0848	no	na	CategoricalFeatures	TCGA
NCI.H460 cytosol expression	na	1.81 ± 0.7	0.58 ± 0.09	0.057	0.0949	no	na	CategoricalFeatures	TCGA
IMR.90 cytosol expression	na	1.27 ± 0.44	0.32 ± 0.07	0.0444	0.0975	no	na	CategoricalFeatures	TCGA
Repeat_Alu	na	0.03 ± 0	0.060930289 ± 0.001026993	0.0838	0.105	no	na	CategoricalFeatures	TCGA
SK.MEL.5 cytosol expression	na	1.12 ± 0.43	0.49 ± 0.07	0.0731	0.126	no	na	CategoricalFeatures	TCGA
Repeat_ERV1	na	0.04 ± 0.01	0.0269088 ± 0.000860745	0.122	0.149	no	na	CategoricalFeatures	TCGA
HT1080 nucleus expression	na	5.23 ± 3.48	0.84 ± 0.1	0.0856	0.161	no	na	CategoricalFeatures	TCGA
Repeat_hAT-Charlie	na	0.01 ± 0	0.0136043 ± 0.000439195	0.162	0.164	no	na	CategoricalFeatures	TCGA
HepG2 cytosol expression	na	1.06 ± 0.47	0.6 ± 0.08	0.0536	0.179	no	na	CategoricalFeatures	TCGA
Tissue specificity across human tissues	na	0.9 ± 0.01	0.89 ± 0	0.144	0.182	no	na	CategoricalFeatures	TCGA
keratinocyte nucleus expression	na	4.06 ± 1.52	0.99 ± 0.22	0.0625	0.194	no	na	CategoricalFeatures	TCGA
NCI.H460 nucleus expression	na	8.72 ± 5.06	1.22 ± 0.23	0.123	0.201	no	na	CategoricalFeatures	TCGA
HeLa.S3 cytosol expression	na	3.19 ± 1.49	0.46 ± 0.08	0.076	0.201	no	na	CategoricalFeatures	TCGA
HUVEC nuclear/cytoplasmic ratio	na	1 ± 0.28	1.43 ± 0.02	0.178	0.254	no	na	CategoricalFeatures	TCGA
SK.N.SH nucleus expression	na	6.57 ± 2.85	1.62 ± 0.21	0.142	0.278	no	na	CategoricalFeatures	TCGA
IMR.90 nucleus expression	na	5.79 ± 3.19	0.92 ± 0.36	0.14	0.293	no	na	CategoricalFeatures	TCGA
SK.N.SH nuclear/cytoplasmic ratio	na	1.05 ± 0.32	1.4 ± 0.02	0.268	0.365	no	na	CategoricalFeatures	TCGA
HUVEC whole cell expression	na	2.04 ± 0.85	0.61 ± 0.08	0.0895	0.366	no	na	CategoricalFeatures	TCGA
MCF.7 nuclear/cytoplasmic ratio	na	1.25 ± 0.25	1.6 ± 0.02	0.27	0.391	no	na	CategoricalFeatures	TCGA
Repeat_Low_complexity	na	0 ± 0	0.0019509 ± 0.000130574	0.356	0.395	no	na	CategoricalFeatures	TCGA
HUVEC cytosol expression	na	1.47 ± 0.54	0.56 ± 0.09	0.101	0.396	no	na	CategoricalFeatures	TCGA
HepG2 whole cell expression	na	2.21 ± 1.16	0.68 ± 0.07	0.126	0.436	no	na	CategoricalFeatures	TCGA
Repeat_hAT-Tip100	na	0.01 ± 0	0.0026634 ± 0.00019019	0.494	0.494	no	na	CategoricalFeatures	TCGA
Repeat_Simple_repeat	na	0.01 ± 0	0.0076413 ± 0.000224929	0.474	0.502	no	na	CategoricalFeatures	TCGA
HepG2 nuclear/cytoplasmic ratio	na	1 ± 0.24	1.45 ± 0.02	0.34	0.519	no	na	CategoricalFeatures	TCGA
GC content	na	46.27 ± 0.52	44.96 ± 0.06	0.0125	0.561	no	na	CategoricalFeatures	TCGA
HUVEC nucleus expression	na	5.24 ± 2.6	1.33 ± 0.23	0.161	0.604	no	na	CategoricalFeatures	TCGA
Repeat_L2	na	0.02 ± 0	0.0265697 ± 0.000632335	0.549	0.617	no	na	CategoricalFeatures	TCGA
K562 nuclear/cytoplasmic ratio	na	0.77 ± 0.35	1.01 ± 0.02	0.455	0.672	no	na	CategoricalFeatures	TCGA
HepG2 nucleus expression	na	4.65 ± 2.83	1.21 ± 0.15	0.2	0.72	no	na	CategoricalFeatures	TCGA
HeLa.S3 whole cell expression	na	4.41 ± 2.1	0.83 ± 0.13	0.304	0.761	no	na	CategoricalFeatures	TCGA
Repeat_TcMar-Tigger	na	0.01 ± 0	0.0071651 ± 0.000367464	0.753	0.779	no	na	CategoricalFeatures	TCGA
Minimum expression in human tissues	na	0.09 ± 0.04	0.21 ± 0.03	0.589	0.779	no	na	CategoricalFeatures	TCGA
GM12878 cytosol expression	na	2.84 ± 1.4	0.71 ± 0.08	0.16	0.801	no	na	CategoricalFeatures	TCGA
Repeat_ERVL	na	0.02 ± 0	0.0180065 ± 0.000622971	0.708	0.839	no	na	CategoricalFeatures	TCGA
Repeat_L1	na	0.05 ± 0.01	0.0531138 ± 0.001095893	0.747	0.851	no	na	CategoricalFeatures	TCGA
Repeat_TcMar-Mariner	na	0 ± 0	0.0010625 ± 0.000172311	0.851	0.891	no	na	CategoricalFeatures	TCGA
H1.hESC nuclear/cytoplasmic ratio	na	0.48 ± 0.16	0.47 ± 0.01	0.642	0.904	no	na	CategoricalFeatures	TCGA
Repeat_hAT-Blackjack	na	0 ± 0	0.0009000 ±0.000107447	0.951	0.973	no	na	CategoricalFeatures	TCGA
Repeat_SVA	na	0 ± 0	0.0015325 ± 0.000235185	0.92	0.998	no	na	CategoricalFeatures	TCGA
HeLa.S3 nucleus expression	na	22.74 ± 14.7	2.01 ± 0.38	0.524	1	no	na	CategoricalFeatures	TCGA
K562 nucleus expression	na	23.57 ± 18.69	2.16 ± 0.38	0.991	1	no	na	CategoricalFeatures	TCGA
K562 cytosol expression	na	7.47 ± 3.67	0.82 ± 0.11	0.169	1	no	na	CategoricalFeatures	TCGA
SK.N.DZ nucleus expression	na	11.16 ± 9.38	1.46 ± 0.21	0.669	1	no	na	CategoricalFeatures	TCGA
K562 whole cell expression	na	8.05 ± 4.73	1.19 ± 0.16	0.936	1	no	na	CategoricalFeatures	TCGA
SK.MEL.5 nucleus expression	na	10.25 ± 6.22	1.57 ± 0.21	0.814	1	no	na	CategoricalFeatures	TCGA
GM12878 nucleus expression	na	7.27 ± 4.32	1.74 ± 0.26	0.528	1	no	na	CategoricalFeatures	TCGA
SK.N.DZ cytosol expression	na	3.51 ± 2.36	0.99 ± 0.18	0.872	1	no	na	CategoricalFeatures	TCGA
GM12878 whole cell expression	na	3 ± 1.66	0.93 ± 0.09	0.381	1	no	na	CategoricalFeatures	TCGA
A549 nuclear/cytoplasmic ratio	na	0.63 ± 0.22	0.56 ± 0.01	0.806	1	no	na	CategoricalFeatures	TCGA
Promoter conservation 7 vertebrates	na	11.33 ± 1.63	10.82 ± 0.19	0.471	1	no	na	CategoricalFeatures	TCGA
Repeat coverage	na	17.53 ± 1.42	16.83 ± 0.18	0.153	1	no	na	CategoricalFeatures	TCGA
Promoter conservation 100 vertebrates	na	12.75 ± 1.51	12.39 ± 0.18	0.28	1	no	na	CategoricalFeatures	TCGA
Nucleotide conservation 100 vertebrates	na	0.12 ± 0.01	0.12 ± 0	0.612	1	no	na	CategoricalFeatures	TCGA
Nucleotide conservation 20 mammals	na	0.14 ± 0.01	0.14 ± 0	0.571	1	no	na	CategoricalFeatures	TCGA
Repeat_CR1	na	0 ± 0	0.0038262 ± 0.000228186	0.858	1	no	na	CategoricalFeatures	TCGA
Repeat_ERVK	na	0 ± 0	0.0024815 ± 0.000291958	0.901	1	no	na	CategoricalFeatures	TCGA
Repeat_Satellite	na	0 ± 0	0.0012542 ± 0.000220141	0.987	1	no	na	CategoricalFeatures	TCGA
Repeat_Gypsy	na	0 ± 0	0.0011248 ± 0.00014019	0.943	1	no	na	CategoricalFeatures	TCGA
% Conserved elements 7 vertebrates	na	6.7 ± 0.79	8.72 ± 0.13	0.59	1	no	na	CategoricalFeatures	TCGA
% Conserved elements 20 mammals	na	7.37 ± 0.83	9.42 ± 0.13	0.332	1	no	na	CategoricalFeatures	TCGA
GM12878 nuclear/cytoplasmic ratio	na	0.94 ± 0.24	1.19 ± 0.02	0.647	1	no	na	CategoricalFeatures	TCGA
% Conserved elements 100 vertebrates	na	8.11 ± 0.8	10.21 ± 0.12	0.619	1	no	na	CategoricalFeatures	TCGA
calculated between two closest points (nt)	na	103006.89 ± 9309.25	120543.55 ± 1844.92	0.17	1	no	na	CategoricalFeatures	TCGA
HeLa.S3 nuclear/cytoplasmic ratio	na	1.42 ± 0.4	1.57 ± 0.02	0.789	1	no	na	CategoricalFeatures	TCGA
IMR.90 nuclear/cytoplasmic ratio	na	0.78 ± 0.66	0.84 ± 0.02	0.976	1	no	na	CategoricalFeatures	TCGA
Nucleotide conservation 7 vertebrates	na	0.17 ± 0.01	0.18 ± 0	0.741	1	no	na	CategoricalFeatures	TCGA
Promoter conservation 20 mammals	na	11.38 ± 1.58	11.68 ± 0.19	0.8	1	no	na	CategoricalFeatures	TCGA
with_repeat_MIR	Fraction of exonic nucleotides overlapped by the Repbase repeat class MIR	84 out of 220	4450 out of 15941	0.00147	0.00204	yes	1.37	CategoricalFeatures	TCGA
with_repeat_hAT-Tip100	Fraction of exonic nucleotides overlapped by the Repbase repeat class hAT-Tip100	12 out of 220	430 out of 15941	0.0188	0.0188	yes	2.02	CategoricalFeatures	TCGA
with_repeat_hAT-Charlie	Fraction of exonic nucleotides overlapped by the Repbase repeat class hAT-Charlie	38 out of 220	1889 out of 15941	0.0207	0.0214	yes	1.46	CategoricalFeatures	TCGA
with_repeat_Low_complexity	Fraction of exonic nucleotides overlapped by the Repbase repeat class Low complexity	18 out of 220	757 out of 15941	0.0231	0.0337	yes	1.72	CategoricalFeatures	TCGA
Genomic location:convergent	Classification of lncRNAs based on their genomic orientation relative to the closest protein coding gene:convergent	37 out of 220	1735 out of 15941	0.00616	0.0493	yes	1.55	CategoricalFeatures	TCGA
Mean of expression in human tissues	Expression statistics using RNA-seq data from 16 human tissues from Human Body Map project (www.illumina.com; ArrayExpress ID: E-MTAB-513). Tissue specificity is calculated using Tau score (Yanai et al 2015).	1.36 ± 0.3	1.24 ± 0.12	4.78e-07	6.24e-07	yes	na	CategoricalFeatures	TCGA
Maximum expression in human tissues	Expression statistics using RNA-seq data from 16 human tissues from Human Body Map project (www.illumina.com; ArrayExpress ID: E-MTAB-513). Tissue specificity is calculated using Tau score (Yanai et al 2015).	7.79 ± 1.49	5.56 ± 0.56	5.46e-07	7.34e-07	yes	na	CategoricalFeatures	TCGA
HT1080 cytosol expression	Expression from ENCODE cell-line RNA-seq (FPKM)	1.75 ± 0.64	0.74 ± 0.14	0.000488	0.000896	yes	na	CategoricalFeatures	TCGA
MCF.7 cytosol expression	Expression from ENCODE cell-line RNA-seq (FPKM)	1.43 ± 0.65	0.91 ± 0.16	0.00182	0.00348	yes	na	CategoricalFeatures	TCGA
A549 nucleus expression	Expression from ENCODE cell-line RNA-seq (FPKM)	5.46 ± 2.31	0.65 ± 0.05	0.00331	0.00746	yes	na	CategoricalFeatures	TCGA
MCF.7 whole cell expression	Expression from ENCODE cell-line RNA-seq (FPKM)	3.18 ± 1.93	0.95 ± 0.13	0.00365	0.00865	yes	na	CategoricalFeatures	TCGA
H1.hESC nucleus expression	Expression from ENCODE cell-line RNA-seq (FPKM)	6.79 ± 4.38	1.57 ± 0.35	0.00211	0.00904	yes	na	CategoricalFeatures	TCGA
IMR.90 whole cell expression	Expression from ENCODE cell-line RNA-seq (FPKM)	1.92 ± 0.73	0.5 ± 0.07	0.00602	0.0123	yes	na	CategoricalFeatures	TCGA
H1.hESC cytosol expression	Expression from ENCODE cell-line RNA-seq (FPKM)	4.37 ± 2.4	1.27 ± 0.28	0.00301	0.0135	yes	na	CategoricalFeatures	TCGA
keratinocyte cytosol expression	Expression from ENCODE cell-line RNA-seq (FPKM)	2 ± 0.65	0.5 ± 0.1	0.00554	0.0166	yes	na	CategoricalFeatures	TCGA
A549 cytosol expression	Expression from ENCODE cell-line RNA-seq (FPKM)	2.75 ± 0.98	0.64 ± 0.07	0.00863	0.0199	yes	na	CategoricalFeatures	TCGA
keratinocyte nuclear/cytoplasmic ratio	Expression from ENCODE cell-line RNA-seq (FPKM)	0.46 ± 0.37	1.24 ± 0.02	0.018	0.025	yes	na	CategoricalFeatures	TCGA
Repeat_MIR	Expression from ENCODE cell-line RNA-seq (FPKM)	0.04 ± 0.01	0.0342106 ± 0.000636901	0.0232	0.0254	yes	na	CategoricalFeatures	TCGA
MCF.7 nucleus expression	Expression from ENCODE cell-line RNA-seq (FPKM)	6.59 ± 4.31	1.85 ± 0.21	0.015	0.0322	yes	na	CategoricalFeatures	TCGA
SK.N.SH whole cell expression	Expression from ENCODE cell-line RNA-seq (FPKM)	1.92 ± 0.58	0.9 ± 0.09	0.0117	0.0328	yes	na	CategoricalFeatures	TCGA
A549 whole cell expression	Expression from ENCODE cell-line RNA-seq (FPKM)	3.84 ± 1.71	0.83 ± 0.13	0.0082	0.0461	yes	na	CategoricalFeatures	TCGA
Genomic location:exonic,antisense	Classification of lncRNAs based on their genomic orientation relative to the closest protein coding gene:exonic,antisense	1 out of 112	3144 out of 15941	1.07e-09	4.9e-09	yes	0.0453	CategoricalFeatures	overlapped
Disease-associated	LncRNA is present in any of the databases lncRNAdisease (Chen et al. 2013),lnc2cancer(Ning et al. 2016),CLC(bioRxivdoi:10.1101/152769)(1)otherwise(0)	17 out of 112	461 out of 15941	2.17e-08	6.32e-08	yes	5.25	CategoricalFeatures	overlapped
Genomic location:samestrand,protein coding upstream	Classification of lncRNAs based on their genomic orientation relative to the closest protein coding gene:samestrand,protein coding upstream	35 out of 112	2164 out of 15941	9.91e-07	1.06e-05	yes	2.3	CategoricalFeatures	overlapped
Functionally validated	LncRNA is present in lncRNAdb v2.0 (Quek et al 2015); yes (1) or no (0)	7 out of 112	110 out of 15941	1.05e-05	3.36e-05	yes	9.06	CategoricalFeatures	overlapped
with_repeat_ERVL-MaLR	Fraction of exonic nucleotides overlapped by the Repbase repeat class ERVL-MaLR	42 out of 112	3340 out of 15941	6.15e-05	0.000109	yes	1.79	CategoricalFeatures	overlapped
Genomic location:intronic,same sense	Classification of lncRNAs based on their genomic orientation relative to the closest protein coding gene:intronic,same sense	0 out of 112	1266 out of 15941	0.000151	0.000807	yes	0	CategoricalFeatures	overlapped
with_repeat_hAT-Charlie	Fraction of exonic nucleotides overlapped by the Repbase repeat class hAT-Charlie	22 out of 112	1889 out of 15941	0.0183	0.0189	yes	1.66	CategoricalFeatures	overlapped
with_repeat_hAT-Tip100	Fraction of exonic nucleotides overlapped by the Repbase repeat class hAT-Tip100	7 out of 112	430 out of 15941	0.0319	0.0319	yes	2.32	CategoricalFeatures	overlapped
with_repeat_ERV1	Presence of Repbase repeat class ERV1 overlapped with its exonic regions in genome	20 out of 112	1695 out of 15941	0.0192	0.041	yes	1.68	CategoricalFeatures	overlapped
Genomic location:intronic,antisense:intronic,antisense	Classification of lncRNAs based on their genomic orientation relative to the closest protein coding gene:intronic,antisense	7 out of 112	2370 out of 15941	0.0073	0.0467	yes	0.42	CategoricalFeatures	overlapped
with_repeat_MIR	Fraction of exonic nucleotides overlapped by the Repbase repeat class MIR	42 out of 112	4450 out of 15941	0.0347	0.0483	yes	1.34	CategoricalFeatures	overlapped
with_repeat_TcMar-Tigger	na	2 out of 112	827 out of 15941	0.131	0.15	no	0.344	CategoricalFeatures	overlapped
with_repeat_TcMar-Mariner	na	2 out of 112	96 out of 15941	0.147	0.174	no	2.97	CategoricalFeatures	overlapped
Genomic location:samestrand,lincRNA upstream	na	23 out of 112	1882 out of 15941	0.00734	0.235	no	1.74	CategoricalFeatures	overlapped
with_repeat_Low_complexity	na	8 out of 112	757 out of 15941	0.255	0.372	no	1.5	CategoricalFeatures	overlapped
with_repeat_Satellite	na	1 out of 112	60 out of 15941	0.333	0.426	no	2.37	CategoricalFeatures	overlapped
with_repeat_CR1	na	7 out of 112	597 out of 15941	0.203	0.464	no	1.67	CategoricalFeatures	overlapped
with_repeat_ERVK	na	2 out of 112	135 out of 15941	0.235	0.469	no	2.11	CategoricalFeatures	overlapped
with_repeat_ERVL	na	14 out of 112	1505 out of 15941	0.259	0.487	no	1.32	CategoricalFeatures	overlapped
with_repeat_Simple_repeat	na	25 out of 112	3042 out of 15941	0.398	0.489	no	1.17	CategoricalFeatures	overlapped
with_repeat_SVA	na	1 out of 112	80 out of 15941	0.439	0.586	no	1.78	CategoricalFeatures	overlapped
Genomic location:divergent	na	28 out of 112	2877 out of 15941	0.0637	1	no	1.39	CategoricalFeatures	overlapped
Genomic location:convergent	na	17 out of 112	1735 out of 15941	0.167	1	no	1.39	CategoricalFeatures	overlapped
with_repeat_L2	na	23 out of 112	3170 out of 15941	0.906	1	no	1.03	CategoricalFeatures	overlapped
with_repeat_Alu	na	34 out of 112	4835 out of 15941	1	1	no	1	CategoricalFeatures	overlapped
with_repeat_L1	na	26 out of 112	3868 out of 15941	0.912	1	no	0.957	CategoricalFeatures	overlapped
with_repeat_Gypsy	na	1 out of 112	166 out of 15941	1	1	no	0.857	CategoricalFeatures	overlapped
with_repeat_hAT-Blackjack	na	1 out of 112	178 out of 15941	1	1	no	0.8	CategoricalFeatures	overlapped
Genomic location:exonic,same sense	na	1 out of 112	491 out of 15941	0.268	1	no	0.29	CategoricalFeatures	overlapped
Regulates cell proliferation	na	0 out of 112	109 out of 15941	1	1	no	0	CategoricalFeatures	overlapped
GWAS SNPs in promoters	na	0 out of 112	99 out of 15941	1	1	no	0	CategoricalFeatures	overlapped
with_repeat_centr	na	0 out of 112	35 out of 15941	1	1	no	0	CategoricalFeatures	overlapped
Gene length	Gene length (nt)	46494.05 ± 8809.51	23792.61 ± 502.78	3.58e-05	0.00322	yes	na	QuantitativeFeatures	overlapped
Repeat_ERVL-MaLR	Fraction of exonic nucleotides overlapped by the Repbase repeat class ERVL-MaLR	0.06 ± 0.01	0.0426000 ± 0.000917466	0.0048	0.00561	yes	na	QuantitativeFeatures	overlapped
Spliced length	Exonic length (nt)	1573.48 ± 146.95	1241.31 ± 13.53	0.000826	0.0248	yes	na	QuantitativeFeatures	overlapped
HT1080 cytosol expression	Expression from ENCODE cell-line RNA-seq (FPKM)	1.21 ± 0.42	0.74 ± 0.14	0.0194	0.0357	yes	na	QuantitativeFeatures	overlapped
keratinocyte nuclear/cytoplasmic ratio	na	0.24 ± 0.5	1.24 ± 0.02	0.0602	0.0833	no	na	QuantitativeFeatures	overlapped
SK.N.SH nuclear/cytoplasmic ratio	na	0.58 ± 0.5	1.4 ± 0.02	0.0743	0.101	no	na	QuantitativeFeatures	overlapped
HT1080 nucleus expression	na	1.43 ± 0.47	0.84 ± 0.1	0.0542	0.102	no	na	QuantitativeFeatures	overlapped
keratinocyte cytosol expression	na	1.51 ± 0.57	0.5 ± 0.1	0.0388	0.116	no	na	QuantitativeFeatures	overlapped
Repeat_hAT-Charlie	na	0.02 ± 0.01	0.0136043 ± 0.000439195	0.119	0.121	no	na	QuantitativeFeatures	overlapped
MCF.7 whole cell expression	na	1.44 ± 1.1	0.95 ± 0.13	0.0522	0.124	no	na	QuantitativeFeatures	overlapped
Repeat_MIR	na	0.04 ± 0.01	0.0342106 ± 0.000636901	0.13	0.142	no	na	QuantitativeFeatures	overlapped
A549 nucleus expression	na	2.63 ± 1.39	0.65 ± 0.05	0.0657	0.148	no	na	QuantitativeFeatures	overlapped
MCF.7 cytosol expression	na	0.81 ± 0.58	0.91 ± 0.16	0.0923	0.177	no	na	QuantitativeFeatures	overlapped
Minimum expression in human tissues	na	0 ± 0	0.21 ± 0.03	0.137	0.182	no	na	QuantitativeFeatures	overlapped
HeLa.S3 nuclear/cytoplasmic ratio	na	0.68 ± 0.47	1.57 ± 0.02	0.125	0.195	no	na	QuantitativeFeatures	overlapped
HepG2 nuclear/cytoplasmic ratio	na	0.78 ± 0.29	1.45 ± 0.02	0.143	0.218	no	na	QuantitativeFeatures	overlapped
Median of expression in human tissues	na	0.13 ± 0.06	0.82 ± 0.09	0.186	0.239	no	na	QuantitativeFeatures	overlapped
Repeat_ERV1	na	0.04 ± 0.01	0.0269088 ± 0.000860745	0.207	0.252	no	na	QuantitativeFeatures	overlapped
A549 cytosol expression	na	1.44 ± 0.68	0.64 ± 0.07	0.112	0.258	no	na	QuantitativeFeatures	overlapped
keratinocyte whole cell expression	na	1.56 ± 0.67	0.61 ± 0.1	0.0914	0.265	no	na	QuantitativeFeatures	overlapped
Tissue specificity across human tissues	na	0.92 ± 0.01	0.89 ± 0	0.256	0.325	no	na	QuantitativeFeatures	overlapped
calculated between two closest points (nt)	na	105062.03 ± 12602.37	120543.55 ± 1844.92	0.0538	0.346	no	na	QuantitativeFeatures	overlapped
IMR.90 nuclear/cytoplasmic ratio	na	-0.38 ± 0.67	0.84 ± 0.02	0.24	0.36	no	na	QuantitativeFeatures	overlapped
A549 whole cell expression	na	1.75 ± 0.73	0.83 ± 0.13	0.0699	0.393	no	na	QuantitativeFeatures	overlapped
NCI.H460 nucleus expression	na	1.17 ± 0.49	1.22 ± 0.23	0.268	0.438	no	na	QuantitativeFeatures	overlapped
Maximum expression in human tissues	na	4.91 ± 1.6	5.56 ± 0.56	0.326	0.439	no	na	QuantitativeFeatures	overlapped
NCI.H460 cytosol expression	na	0.64 ± 0.32	0.58 ± 0.09	0.275	0.458	no	na	QuantitativeFeatures	overlapped
Repeat_Alu	na	0.03 ± 0	0.060930289 ± 0.001026993	0.372	0.464	no	na	QuantitativeFeatures	overlapped
K562 nuclear/cytoplasmic ratio	na	0.71 ± 0.49	1.01 ± 0.02	0.347	0.512	no	na	QuantitativeFeatures	overlapped
SK.MEL.5 cytosol expression	na	0.58 ± 0.32	0.49 ± 0.07	0.307	0.531	no	na	QuantitativeFeatures	overlapped
Repeat_hAT-Tip100	na	0.01 ± 0	0.0026634 ± 0.00019019	0.54	0.54	no	na	QuantitativeFeatures	overlapped
Mean of expression in human tissues	na	0.6 ± 0.18	1.24 ± 0.12	0.438	0.571	no	na	QuantitativeFeatures	overlapped
HUVEC nuclear/cytoplasmic ratio	na	0.95 ± 0.39	1.43 ± 0.02	0.405	0.579	no	na	QuantitativeFeatures	overlapped
Repeat_TcMar-Tigger	na	0 ± 0	0.0071651 ± 0.000367464	0.618	0.64	no	na	QuantitativeFeatures	overlapped
MCF.7 nucleus expression	na	2.6 ± 1.73	1.85 ± 0.21	0.3	0.642	no	na	QuantitativeFeatures	overlapped
Repeat_Low_complexity	na	0 ± 0	0.0019509 ± 0.000130574	0.598	0.665	no	na	QuantitativeFeatures	overlapped
HeLa.S3 cytosol expression	na	5.53 ± 2.76	0.46 ± 0.08	0.269	0.713	no	na	QuantitativeFeatures	overlapped
H1.hESC nuclear/cytoplasmic ratio	na	0.51 ± 0.24	0.47 ± 0.01	0.522	0.734	no	na	QuantitativeFeatures	overlapped
HepG2 cytosol expression	na	0.71 ± 0.28	0.6 ± 0.08	0.226	0.752	no	na	QuantitativeFeatures	overlapped
Repeat_ERVL	na	0.02 ± 0.01	0.0180065 ± 0.000622971	0.672	0.795	no	na	QuantitativeFeatures	overlapped
Repeat_CR1	na	0 ± 0	0.0038262 ± 0.000228186	0.684	0.844	no	na	QuantitativeFeatures	overlapped
Repeat_TcMar-Mariner	na	0 ± 0	0.0010625 ± 0.000172311	0.837	0.876	no	na	QuantitativeFeatures	overlapped
Repeat_L2	na	0.02 ± 0.01	0.0265697 ± 0.000632335	0.833	0.937	no	na	QuantitativeFeatures	overlapped
SK.N.SH cytosol expression	na	3.94 ± 3.14	0.86 ± 0.15	0.475	0.95	no	na	QuantitativeFeatures	overlapped
Repeat_Simple_repeat	na	0.01 ± 0	0.0076413 ± 0.000224929	0.904	0.958	no	na	QuantitativeFeatures	overlapped
Repeat_hAT-Blackjack	na	0 ± 0	0.0009000 ±0.000107447	0.96	0.981	no	na	QuantitativeFeatures	overlapped
Repeat_Satellite	na	0 ± 0	0.0012542 ± 0.000220141	0.93	0.996	no	na	QuantitativeFeatures	overlapped
HeLa.S3 whole cell expression	na	6.61 ± 3.69	0.83 ± 0.13	0.529	1	no	na	QuantitativeFeatures	overlapped
K562 cytosol expression	na	5.41 ± 3.48	0.82 ± 0.11	0.258	1	no	na	QuantitativeFeatures	overlapped
HeLa.S3 nucleus expression	na	11.54 ± 6.4	2.01 ± 0.38	0.966	1	no	na	QuantitativeFeatures	overlapped
IMR.90 nucleus expression	na	5.18 ± 4.37	0.92 ± 0.36	0.635	1	no	na	QuantitativeFeatures	overlapped
Repeat_ERVK	na	0.01 ± 0	0.0024815 ± 0.000291958	0.872	1	no	na	QuantitativeFeatures	overlapped
K562 whole cell expression	na	3.92 ± 2.08	1.19 ± 0.16	0.925	1	no	na	QuantitativeFeatures	overlapped
keratinocyte nucleus expression	na	3.13 ± 1.5	0.99 ± 0.22	0.412	1	no	na	QuantitativeFeatures	overlapped
IMR.90 cytosol expression	na	0.95 ± 0.44	0.32 ± 0.07	0.622	1	no	na	QuantitativeFeatures	overlapped
IMR.90 whole cell expression	na	1.16 ± 0.5	0.5 ± 0.07	0.599	1	no	na	QuantitativeFeatures	overlapped
SK.N.SH nucleus expression	na	3.61 ± 3.06	1.62 ± 0.21	0.971	1	no	na	QuantitativeFeatures	overlapped
HepG2 whole cell expression	na	1.15 ± 0.41	0.68 ± 0.07	0.54	1	no	na	QuantitativeFeatures	overlapped
K562 nucleus expression	na	3.26 ± 1.44	2.16 ± 0.38	0.894	1	no	na	QuantitativeFeatures	overlapped
HepG2 nucleus expression	na	1.62 ± 0.58	1.21 ± 0.15	0.588	1	no	na	QuantitativeFeatures	overlapped
HUVEC nucleus expression	na	1.77 ± 1.03	1.33 ± 0.23	0.672	1	no	na	QuantitativeFeatures	overlapped
SK.MEL.5 nucleus expression	na	2 ± 1.16	1.57 ± 0.21	0.767	1	no	na	QuantitativeFeatures	overlapped
GM12878 cytosol expression	na	0.83 ± 0.52	0.71 ± 0.08	0.503	1	no	na	QuantitativeFeatures	overlapped
GM12878 nucleus expression	na	2.03 ± 1.36	1.74 ± 0.26	0.986	1	no	na	QuantitativeFeatures	overlapped
A549 nuclear/cytoplasmic ratio	na	0.62 ± 0.34	0.56 ± 0.01	0.872	1	no	na	QuantitativeFeatures	overlapped
Promoter conservation 100 vertebrates	na	12.69 ± 2.13	12.39 ± 0.18	0.474	1	no	na	QuantitativeFeatures	overlapped
GC content	na	45.47 ± 0.69	44.96 ± 0.06	0.47	1	no	na	QuantitativeFeatures	overlapped
Promoter conservation 20 mammals	na	11.78 ± 2.21	11.68 ± 0.19	0.677	1	no	na	QuantitativeFeatures	overlapped
Repeat coverage	na	16.95 ± 1.94	16.83 ± 0.18	0.58	1	no	na	QuantitativeFeatures	overlapped
Nucleotide conservation 100 vertebrates	na	0.12 ± 0.02	0.12 ± 0	0.568	1	no	na	QuantitativeFeatures	overlapped
Nucleotide conservation 20 mammals	na	0.14 ± 0.02	0.14 ± 0	0.379	1	no	na	QuantitativeFeatures	overlapped
Nucleotide conservation 7 vertebrates	na	0.18 ± 0.02	0.18 ± 0	0.733	1	no	na	QuantitativeFeatures	overlapped
Repeat_SVA	na	0 ± 0	0.0015325 ± 0.000235185	0.948	1	no	na	QuantitativeFeatures	overlapped
Repeat_Gypsy	na	0 ± 0	0.0011248 ± 0.00014019	0.971	1	no	na	QuantitativeFeatures	overlapped
SK.N.DZ cytosol expression	na	0.29 ± 0.18	0.99 ± 0.18	0.592	1	no	na	QuantitativeFeatures	overlapped
H1.hESC cytosol expression	na	0.46 ± 0.19	1.27 ± 0.28	0.365	1	no	na	QuantitativeFeatures	overlapped
H1.hESC whole cell expression	na	0.52 ± 0.26	1.08 ± 0.14	0.589	1	no	na	QuantitativeFeatures	overlapped
H1.hESC nucleus expression	na	0.86 ± 0.35	1.57 ± 0.35	0.428	1	no	na	QuantitativeFeatures	overlapped
SK.N.DZ nucleus expression	na	0.9 ± 0.63	1.46 ± 0.21	0.613	1	no	na	QuantitativeFeatures	overlapped
HUVEC cytosol expression	na	0.46 ± 0.26	0.56 ± 0.09	0.927	1	no	na	QuantitativeFeatures	overlapped
GM12878 whole cell expression	na	0.81 ± 0.51	0.93 ± 0.09	0.878	1	no	na	QuantitativeFeatures	overlapped
MCF.7 nuclear/cytoplasmic ratio	na	1.41 ± 0.32	1.6 ± 0.02	0.692	1	no	na	QuantitativeFeatures	overlapped
HUVEC whole cell expression	na	0.55 ± 0.27	0.61 ± 0.08	0.305	1	no	na	QuantitativeFeatures	overlapped
% Conserved elements 100 vertebrates	na	9.43 ± 1.3	10.21 ± 0.12	0.701	1	no	na	QuantitativeFeatures	overlapped
% Conserved elements 7 vertebrates	na	8.09 ± 1.31	8.72 ± 0.13	0.698	1	no	na	QuantitativeFeatures	overlapped
GM12878 nuclear/cytoplasmic ratio	na	1.12 ± 0.35	1.19 ± 0.02	0.949	1	no	na	QuantitativeFeatures	overlapped
Repeat_L1	na	0.05 ± 0.01	0.0531138 ± 0.001095893	0.987	1	no	na	QuantitativeFeatures	overlapped
% Conserved elements 20 mammals	na	8.9 ± 1.35	9.42 ± 0.13	0.774	1	no	na	QuantitativeFeatures	overlapped
SK.N.SH whole cell expression	na	0.89 ± 0.35	0.9 ± 0.09	0.501	1	no	na	QuantitativeFeatures	overlapped
Promoter conservation 7 vertebrates	na	10.7 ± 2.12	10.82 ± 0.19	0.712	1	no	na	QuantitativeFeatures	overlapped

## Sheet: Table S5
Table S5: Experimentally validated interactions of DE lncRNAs in NPInter v4.0 database for FFPE, TCGA and overlapped DE lncRNAs
Experimentally validated interactions of DE lncRNAs in NPInter v4.0 database for FFPE, TCGA and overlapped DE lncRNAs
interID	ncName	ncID	ncType	tarName	tarID	tarType	interDescription	experiment	reference	organism	tissueOrCell	tag	class	level	datasource	DE list
ncRI-40000634	CCAT2	-	lncRNA	hsa-mir-20a/106b	MI0000076	miRNA	We demonstrate that MYC, miR-17-5p, and miR-20a are up-regulated by CCAT2 through TCF7L2-mediated transcriptional regulation.	RT-PCR	23796952	Homo sapiens	-	expression correlation	regulatory	RNA-RNA	Literature mining	TCGA
ncRI-40000635	CCAT2	-	lncRNA	hsa-miR-146a-3p	MI0000477	miRNA	overexpressing CCAT2 can change the expression of BAX (Mitchell et al. 2000), CDC25A (Galaktionov et al. 1996), and CDKN2A (Zindy et al. 1998), and the microRNA targets such as MIR17HG (O'Donnell et al. 2005) and miR-146a (Chang et al. 2008) .	RT-PCR	23796952	Homo sapiens	-	expression correlation;miRNA target interaction	regulatory	RNA-RNA	Literature mining	TCGA
ncRI-40000636	CCAT2	-	lncRNA	hsa-mir-17/20b/93/51	MI0000071	miRNA	We demonstrate that MYC, miR-17-5p, and miR-20a are up-regulated by CCAT2 through TCF7L2-mediated transcriptional regulation.	RT-PCR	23796952	Homo sapiens	-	expression correlation;miRNA target interaction	regulatory	RNA-RNA	Literature mining	TCGA
ncRI-40000637	CCAT2	-	lncRNA	MYC	P01106	protein	We demonstrate that MYC, miR-17-5p, and miR-20a are up-regulated by CCAT2 through TCF7L2-mediated transcriptional regulation.	RT-PCR	23796952	Homo sapiens	-	expression correlation;genomic location related;ncRNA-protein binding	regulatory	RNA-Protein	Literature mining	TCGA
ncRI-40000638	CCAT2	-	lncRNA	TCF7L2	B5BU30	protein	The study identify the physical interaction between CCAT2 and TCF7L2 resulting in an enhancement of WNT signaling activity	RIP	23796952	Homo sapiens	-	expression correlation;indirect	binding	RNA-Protein	Literature mining	TCGA
ncRI-40000639	CCAT2	-	lncRNA	VIM	Q5JVS8	protein	The expression of specific WNT target genes such as CD44 (Wielenga et al. 1999) and VIM (Gilles et al. 2003) was increased in CCAT2-overexpressing clones	RT-PCR	23796952	Homo sapiens	-	expression correlation;indirect	regulatory	RNA-Protein	Literature mining	TCGA
ncRI-40000640	CCAT2	-	lncRNA	MIR17HG	Q75NE6	protein	overexpressing CCAT2 can change the expression of BAX (Mitchell et al. 2000), CDC25A (Galaktionov et al. 1996), and CDKN2A (Zindy et al. 1998), and the microRNA targets such as MIR17HG (O'Donnell et al. 2005) and miR-146a (Chang et al. 2008) .	RT-PCR	23796952	Homo sapiens	-	expression correlation;miRNA target interaction	regulatory	RNA-Protein	Literature mining	TCGA
ncRI-40000641	CCAT2	-	lncRNA	p16INK4A	K7PML8	protein	overexpressing CCAT2 can change the expression of BAX (Mitchell et al. 2000), CDC25A (Galaktionov et al. 1996), and CDKN2A (Zindy et al. 1998), and the microRNA targets such as MIR17HG (O'Donnell et al. 2005) and miR-146a (Chang et al. 2008) .	RT-PCR	23796952	Homo sapiens	-	expression correlation;miRNA target interaction;ncRNA-protein binding;regulatory	regulatory	RNA-Protein	Literature mining	TCGA
ncRI-40000642	CCAT2	-	lncRNA	BAX	Q07812	protein	overexpressing CCAT2 can change the expression of BAX (Mitchell et al. 2000), CDC25A (Galaktionov et al. 1996), and CDKN2A (Zindy et al. 1998), and the microRNA targets such as MIR17HG (O'Donnell et al. 2005) and miR-146a (Chang et al. 2008) .	RT-PCR	23796952	Homo sapiens	-	expression correlation;ncRNA affects synthesis or function of protein;ncRNA-protein binding	regulatory	RNA-Protein	Literature mining	TCGA
ncRI-40000643	CCAT2	-	lncRNA	CDC25A	P30304	protein	overexpressing CCAT2 can change the expression of BAX (Mitchell et al. 2000), CDC25A (Galaktionov et al. 1996), and CDKN2A (Zindy et al. 1998), and the microRNA targets such as MIR17HG (O'Donnell et al. 2005) and miR-146a (Chang et al. 2008) .	RT-PCR	23796952	Homo sapiens	-	expression correlation;ncRNA-protein binding;regulatory	regulatory	RNA-Protein	Literature mining	TCGA
ncRI-40002301	MIR22HG	NONHSAG020474	lncRNA	hsa-miR-647	MI0003662	miRNA	collections from lncRNome	CLIP	23846593	Homo sapiens	-	miRNA target interaction;RNA-RNA interaction	regulatory	RNA-RNA	Literature mining	TCGA
ncRI-40002302	MIR22HG	NONHSAG020474	lncRNA	hsa-mir-658	MI0003682	miRNA	collections from lncRNome	CLIP	23846593	Homo sapiens	-	miRNA target interaction;RNA-RNA interaction	regulatory	RNA-RNA	Literature mining	TCGA
ncRI-40002303	MIR22HG	NONHSAG020474	lncRNA	hsa-miR-298	MI0005523	miRNA	collections from lncRNome	CLIP	23846593	Homo sapiens	-	miRNA target interaction;RNA-RNA interaction	regulatory	RNA-RNA	Literature mining	TCGA
ncRI-40002304	MIR22HG	NONHSAG020474	lncRNA	hsa-miR-922	MI0005714	miRNA	collections from lncRNome	CLIP	23846593	Homo sapiens	-	miRNA target interaction;RNA-RNA interaction	regulatory	RNA-RNA	Literature mining	TCGA
ncRI-40002305	MIR22HG	NONHSAG020474	lncRNA	hsa-mir-1182-5p	MI0006275	miRNA	collections from lncRNome	CLIP	23846593	Homo sapiens	-	miRNA target interaction;RNA-RNA interaction	regulatory	RNA-RNA	Literature mining	TCGA
ncRI-40002306	MIR22HG	NONHSAG020474	lncRNA	hsa-miR-1183	MI0006276	miRNA	collections from lncRNome	CLIP	23846593	Homo sapiens	-	miRNA target interaction;RNA-RNA interaction	regulatory	RNA-RNA	Literature mining	TCGA
ncRI-40002307	MIR22HG	NONHSAG020474	lncRNA	hsa-miR-1913	MI0008334	miRNA	collections from lncRNome	CLIP	23846593	Homo sapiens	-	miRNA target interaction;RNA-RNA interaction	regulatory	RNA-RNA	Literature mining	TCGA
ncRI-40002308	MIR22HG	NONHSAG020474	lncRNA	hsa-mir-3137	MI0014160	miRNA	collections from lncRNome	CLIP	23846593	Homo sapiens	-	miRNA target interaction;RNA-RNA interaction	regulatory	RNA-RNA	Literature mining	TCGA
ncRI-40002309	MIR22HG	NONHSAG020474	lncRNA	hsa-miR-3153	MI0014180	miRNA	collections from lncRNome	CLIP	23846593	Homo sapiens	-	miRNA target interaction;RNA-RNA interaction	regulatory	RNA-RNA	Literature mining	TCGA
ncRI-40002310	MIR22HG	NONHSAG020474	lncRNA	hsa-mir-3652-5p	MI0016052	miRNA	collections from lncRNome	CLIP	23846593	Homo sapiens	-	miRNA target interaction;RNA-RNA interaction	regulatory	RNA-RNA	Literature mining	TCGA
ncRI-40002311	MIR22HG	NONHSAG020474	lncRNA	hsa-miR-3135b	MI0016809	miRNA	collections from lncRNome	CLIP	23846593	Homo sapiens	-	miRNA target interaction;RNA-RNA interaction	regulatory	RNA-RNA	Literature mining	TCGA
ncRI-40002312	MIR22HG	NONHSAG020474	lncRNA	hsa-miR-4468	MI0016819	miRNA	collections from lncRNome	CLIP	23846593	Homo sapiens	-	miRNA target interaction;RNA-RNA interaction	regulatory	RNA-RNA	Literature mining	TCGA
ncRI-40002313	MIR22HG	NONHSAG020474	lncRNA	hsa-mir-4498	MI0016860	miRNA	collections from lncRNome	CLIP	23846593	Homo sapiens	-	miRNA target interaction;RNA-RNA interaction	regulatory	RNA-RNA	Literature mining	TCGA
ncRI-40002314	MIR22HG	NONHSAG020474	lncRNA	hsa-miR-4533	MI0016900	miRNA	collections from lncRNome	CLIP	23846593	Homo sapiens	-	miRNA target interaction;RNA-RNA interaction	regulatory	RNA-RNA	Literature mining	TCGA
ncRI-40002315	MIR22HG	NONHSAG020474	lncRNA	hsa-miR-4637	MI0017264	miRNA	collections from lncRNome	CLIP	23846593	Homo sapiens	-	miRNA target interaction;RNA-RNA interaction	regulatory	RNA-RNA	Literature mining	TCGA
ncRI-40002316	MIR22HG	NONHSAG020474	lncRNA	hsa-miR-4739	MI0017377	miRNA	collections from lncRNome	CLIP	23846593	Homo sapiens	-	miRNA target interaction;RNA-RNA interaction	regulatory	RNA-RNA	Literature mining	TCGA
ncRI-40002317	MIR22HG	NONHSAG020474	lncRNA	hsa-miR-5193	MI0018172	miRNA	collections from lncRNome	CLIP	23846593	Homo sapiens	-	miRNA target interaction;RNA-RNA interaction	regulatory	RNA-RNA	Literature mining	TCGA
ncRI-40002318	MIR22HG	NONHSAG020474	lncRNA	hsa-miR-5689	MI0019294	miRNA	collections from lncRNome	CLIP	23846593	Homo sapiens	-	miRNA target interaction;RNA-RNA interaction	regulatory	RNA-RNA	Literature mining	TCGA
ncRI-40002319	MIR22HG	NONHSAG020474	lncRNA	hsa-mir-30a/30b/30c/	MI0000088	miRNA	collections from lncRNome	CLIP	23846593	Homo sapiens	-	miRNA target interaction;RNA-RNA interaction	regulatory	RNA-RNA	Literature mining	TCGA
ncRI-40002320	MIR22HG	NONHSAG020474	lncRNA	hsa-mir-30e-3p	MI0000749	miRNA	collections from lncRNome	CLIP	23846593	Homo sapiens	-	miRNA target interaction;RNA-RNA interaction	regulatory	RNA-RNA	Literature mining	TCGA
ncRI-40002321	MIR22HG	NONHSAG020474	lncRNA	hsa-miR-377-3p	MI0000785	miRNA	collections from lncRNome	CLIP	23846593	Homo sapiens	-	miRNA target interaction;RNA-RNA interaction	regulatory	RNA-RNA	Literature mining	TCGA
ncRI-40002322	MIR22HG	NONHSAG020474	lncRNA	hsa-miR-524-5p	MI0003160	miRNA	collections from lncRNome	CLIP	23846593	Homo sapiens	-	miRNA target interaction;RNA-RNA interaction	regulatory	RNA-RNA	Literature mining	TCGA
ncRI-40002323	MIR22HG	NONHSAG020474	lncRNA	hsa-miR-584-3p	MI0003591	miRNA	collections from lncRNome	CLIP	23846593	Homo sapiens	-	miRNA target interaction;RNA-RNA interaction	regulatory	RNA-RNA	Literature mining	TCGA
ncRI-40002324	MIR22HG	NONHSAG020474	lncRNA	hsa-miR-425-5p	MI0001448	miRNA	collections from lncRNome	CLIP	23846593	Homo sapiens	-	miRNA target interaction;RNA-RNA interaction	regulatory	RNA-RNA	Literature mining	TCGA
ncRI-40002325	MIR22HG	NONHSAG020474	lncRNA	hsa-miR-22-3p	MI0000078	miRNA	collections from lncRNome	Conserved miRNAs target sites predicted by TargetScan and miRanda overlap with the AGO CLIP dataset;CLIP	23846593	Homo sapiens	-	miRNA target interaction;RNA-RNA interaction	regulatory	RNA-RNA	Literature mining;miRanda with Ago CLIP data	TCGA
ncRI-40002326	MIR22HG	NONHSAG020474	lncRNA	hsa-miR-30d-3p	MI0000255	miRNA	collections from lncRNome	CLIP	23846593	Homo sapiens	-	miRNA target interaction;RNA-RNA interaction	regulatory	RNA-RNA	Literature mining	TCGA
ncRI-40002327	MIR22HG	NONHSAG020474	lncRNA	hsa-mir-125a-3p	MI0000469	miRNA	collections from lncRNome	CLIP	23846593	Homo sapiens	-	miRNA target interaction;RNA-RNA interaction	regulatory	RNA-RNA	Literature mining	TCGA
ncRI-40002328	MIR22HG	NONHSAG020474	lncRNA	hsa-miR-149-3p	MI0000478	miRNA	collections from lncRNome	CLIP	23846593	Homo sapiens	-	miRNA target interaction;RNA-RNA interaction	regulatory	RNA-RNA	Literature mining	TCGA
ncRI-40002329	MIR22HG	NONHSAG020474	lncRNA	hsa-mir-186-3p	MI0000483	miRNA	collections from lncRNome	CLIP	23846593	Homo sapiens	-	miRNA target interaction;RNA-RNA interaction	regulatory	RNA-RNA	Literature mining	TCGA
ncRI-40002330	MIR22HG	NONHSAG020474	lncRNA	hsa-miR-188-3p	MI0000484	miRNA	collections from lncRNome	CLIP	23846593	Homo sapiens	-	miRNA target interaction;RNA-RNA interaction	regulatory	RNA-RNA	Literature mining	TCGA
ncRI-40002331	MIR22HG	NONHSAG020474	lncRNA	hsa-miR-532-3p	MI0003205	miRNA	collections from lncRNome	CLIP	23846593	Homo sapiens	-	miRNA target interaction;RNA-RNA interaction	regulatory	RNA-RNA	Literature mining	TCGA
ncRI-40002332	MIR22HG	NONHSAG020474	lncRNA	hsa-miR-576-3p	MI0003583	miRNA	collections from lncRNome	CLIP	23846593	Homo sapiens	-	miRNA target interaction;RNA-RNA interaction	regulatory	RNA-RNA	Literature mining	TCGA
ncRI-40002333	MIR22HG	NONHSAG020474	lncRNA	hsa-miR-1224-3p	MI0003764	miRNA	collections from lncRNome	CLIP	23846593	Homo sapiens	-	miRNA target interaction;RNA-RNA interaction	regulatory	RNA-RNA	Literature mining	TCGA
ncRI-40002334	MIR22HG	NONHSAG020474	lncRNA	hsa-mir-3157-5p	MI0014185	miRNA	collections from lncRNome	CLIP	23846593	Homo sapiens	-	miRNA target interaction;RNA-RNA interaction	regulatory	RNA-RNA	Literature mining	TCGA
ncRI-40002335	MIR22HG	NONHSAG020474	lncRNA	hsa-miR-3173-3p	MI0014204	miRNA	collections from lncRNome	CLIP	23846593	Homo sapiens	-	miRNA target interaction;RNA-RNA interaction	regulatory	RNA-RNA	Literature mining	TCGA
ncRI-40002336	MIR22HG	NONHSAG020474	lncRNA	hsa-miR-3934-5p	MI0016590	miRNA	collections from lncRNome	CLIP	23846593	Homo sapiens	-	miRNA target interaction;RNA-RNA interaction	regulatory	RNA-RNA	Literature mining	TCGA
ncRI-40002337	MIR22HG	NONHSAG020474	lncRNA	hsa-mir-4446-3p	MI0016789	miRNA	collections from lncRNome	CLIP	23846593	Homo sapiens	-	miRNA target interaction;RNA-RNA interaction	regulatory	RNA-RNA	Literature mining	TCGA
ncRI-40002338	MIR22HG	NONHSAG020474	lncRNA	hsa-miR-4667-3p	MI0017297	miRNA	collections from lncRNome	CLIP	23846593	Homo sapiens	-	miRNA target interaction;RNA-RNA interaction	regulatory	RNA-RNA	Literature mining	TCGA
ncRI-40002339	MIR22HG	NONHSAG020474	lncRNA	hsa-miR-4699-3p	MI0017332	miRNA	collections from lncRNome	CLIP	23846593	Homo sapiens	-	miRNA target interaction;RNA-RNA interaction	regulatory	RNA-RNA	Literature mining	TCGA
ncRI-40002340	MIR22HG	NONHSAG020474	lncRNA	hsa-miR-4731-5p	MI0017368	miRNA	collections from lncRNome	CLIP	23846593	Homo sapiens	-	miRNA target interaction;RNA-RNA interaction	regulatory	RNA-RNA	Literature mining	TCGA
ncRI-40002341	MIR22HG	NONHSAG020474	lncRNA	hsa-mir-4436b-3p	MI0017425	miRNA	collections from lncRNome	CLIP	23846593	Homo sapiens	-	miRNA target interaction;RNA-RNA interaction	regulatory	RNA-RNA	Literature mining	TCGA
ncRI-40002342	MIR22HG	NONHSAG020474	lncRNA	hsa-miR-4793-3p	MI0017440	miRNA	collections from lncRNome	CLIP	23846593	Homo sapiens	-	miRNA target interaction;RNA-RNA interaction	regulatory	RNA-RNA	Literature mining	TCGA
ncRI-40002343	MIR22HG	NONHSAG020474	lncRNA	hsa-miR-4802-5p	MI0017450	miRNA	collections from lncRNome	CLIP	23846593	Homo sapiens	-	miRNA target interaction;RNA-RNA interaction	regulatory	RNA-RNA	Literature mining	TCGA
ncRI-40002344	MIR22HG	NONHSAG020474	lncRNA	hsa-miR-5008-3p	MI0017876	miRNA	collections from lncRNome	CLIP	23846593	Homo sapiens	-	miRNA target interaction;RNA-RNA interaction	regulatory	RNA-RNA	Literature mining	TCGA
ncRI-40002345	MIR22HG	NONHSAG020474	lncRNA	hsa-miR-5584-5p	MI0019141	miRNA	collections from lncRNome	CLIP	23846593	Homo sapiens	-	miRNA target interaction;RNA-RNA interaction	regulatory	RNA-RNA	Literature mining	TCGA
ncRI-40002346	MIR22HG	NONHSAG020474	lncRNA	hsa-miR-659-5p	MI0003683	miRNA	collections from lncRNome	CLIP	23846593	Homo sapiens	-	miRNA target interaction;RNA-RNA interaction	regulatory	RNA-RNA	Literature mining	TCGA
ncRI-40002347	MIR22HG	NONHSAG020474	lncRNA	hsa-miR-1306-3p	MI0006443	miRNA	collections from lncRNome	CLIP	23846593	Homo sapiens	-	miRNA target interaction;RNA-RNA interaction	regulatory	RNA-RNA	Literature mining	TCGA
ncRI-40002348	MIR22HG	NONHSAG020474	lncRNA	hsa-miR-6504-3p	MI0022216	miRNA	collections from lncRNome	CLIP	23846593	Homo sapiens	-	miRNA target interaction;RNA-RNA interaction	regulatory	RNA-RNA	Literature mining	TCGA
ncRI-40002349	MIR22HG	NONHSAG020474	lncRNA	hsa-miR-6510-5p	MI0022222	miRNA	collections from lncRNome	CLIP	23846593	Homo sapiens	-	miRNA target interaction;RNA-RNA interaction	regulatory	RNA-RNA	Literature mining	TCGA
ncRI-40002350	MIR22HG	NONHSAG020474	lncRNA	hsa-mir-612	MI0003625	miRNA	collections from lncRNome	CLIP	23846593	Homo sapiens	-	miRNA target interaction;RNA-RNA interaction	regulatory	RNA-RNA	Literature mining	TCGA
ncRI-40002351	MIR22HG	NONHSAG020474	lncRNA	hsa-mir-4453	MI0016799	miRNA	collections from lncRNome	CLIP	23846593	Homo sapiens	-	miRNA target interaction;RNA-RNA interaction	regulatory	RNA-RNA	Literature mining	TCGA
ncRI-40002352	MIR22HG	NONHSAG020474	lncRNA	hsa-mir-6124	MI0021258	miRNA	collections from lncRNome	CLIP	23846593	Homo sapiens	-	miRNA target interaction;RNA-RNA interaction	regulatory	RNA-RNA	Literature mining	TCGA
ncRI-40002353	MIR22HG	NONHSAG020474	lncRNA	hsa-miR-106a-3p	MI0000113	miRNA	mir-CLIp capture of a mirna targetome uncovers lncRNA-mirRNA interactions	Conserved miRNAs target sites predicted by TargetScan and miRanda overlap with the AGO CLIP dataset;CLIP	25531890	Homo sapiens	HeLa	miRNA target interaction;RNA-RNA interaction	binding	RNA-RNA	Literature mining;miRanda with Ago CLIP data	TCGA
ncRI-40002688	PVT1	NONHSAG051258	lncRNA	hsa-miR-106a-3p	MI0000113	miRNA	mir-CLIp capture of a mirna targetome uncovers lncRNA-mirRNA interactions	CLIP	25531890	Homo sapiens	HeLa	miRNA target interaction;RNA-RNA interaction	binding	RNA-RNA	Literature mining	TCGA
ncRI-40002689	PVT1	NONHSAG051258	lncRNA	EWSR1	Q01844	protein	CLIP Identifies EWS Binding Sites in a Variety of Transcripts	CLIP;eCLIP	24813895;22955616	Homo sapiens	HeLa;K562	ncRNA-protein binding	binding	RNA-Protein	ENCODE;GSE98836;Literature mining	TCGA
ncRI-40002690	PVT1	NONHSAG051258	lncRNA	YY1	-	protein	The risk allele (G) of rs378854 reduces binding of the transcription factor YY1 in vitro. The region surrounding rs378854 interacts with the MYC and PVT1 promoters.Expression of the PVT1 oncogene in normal prostate tissue increased with the presence of the risk allele of rs378854, while expression of MYC was not affected.	-	21814516	Homo sapiens	-	regulatory	regulatory	RNA-DNA	Literature mining	TCGA
ncRI-40002691	PVT1	NONHSAG051258	lncRNA	MYC	Hs.202453	protein	PVT-1 regulates c-Myc gene transcription over a long distance. PVT-1 is also a downstream target of Myc proteins.	-	17503467	Homo sapiens	-	regulatory	regulatory	RNA-DNA	Literature mining	TCGA
ncRI-40002692	PVT1	NONHSAG051258	lncRNA	p53	P04637	protein	The non-protein coding locus PVT1 is a p53-inducible target gene.	-	22110125	Homo sapiens	-	ncRNA is regulated	regulatory	DNA-TF	Literature mining	TCGA
ncRI-40004557	SNHG1	NONHSAG008552	lncRNA	ELAVL1	P70372	protein	HuR regulates the stability and translation of their target mRNAs. HuR targets in noncoding region are identified using independent high-throughout approaches including PAR-CLIP, RIP-chip and RNAi.	RNA interference;CLIP-Seq;RIP;PAR-CLIP	21723170;21572407;21723171	Homo sapiens	HEK293	ncRNA-protein binding	binding	RNA-Protein	Literature mining;High-throughput data	TCGA
ncRI-40004945	SNHG15	NONHSAG047504	lncRNA	ELAVL1	P70372	protein	HuR regulates the stability and translation of their target mRNAs. HuR targets in noncoding region are identified using independent high-throughout approaches including PAR-CLIP, RIP-chip and RNAi.	RIP;RNA interference;PAR-CLIP	21723170;21572407	Homo sapiens	HEK293	ncRNA-protein binding	binding	RNA-Protein	Literature mining;High-throughput data	TCGA
ncRI-40005167	MIR22HG	NONHSAG020474	lncRNA	ELAVL1	P70372	protein	HuR regulates the stability and translation of their target mRNAs. HuR targets in noncoding region are identified using independent high-throughout approaches including PAR-CLIP, RIP-chip and RNAi.	RIP;RNA interference;PAR-CLIP	21723170;21572407	Homo sapiens	HEK293	ncRNA-protein binding	binding	RNA-Protein	Literature mining;High-throughput data	TCGA
ncRI-40005303	SNHG1	NONHSAG008552	lncRNA	hsa-miR-760	MI0005567	miRNA	collections from lncRNome	Conserved miRNAs target sites predicted by TargetScan and miRanda overlap with the AGO CLIP dataset;CLIP	23846593	Homo sapiens	-	miRNA target interaction;RNA-RNA interaction	regulatory	RNA-RNA	Literature mining;TargetScan with Ago CLIP data	TCGA
ncRI-40005304	SNHG1	NONHSAG008552	lncRNA	hsa-mir-1303	MI0006370	miRNA	collections from lncRNome	CLIP	23846593	Homo sapiens	-	miRNA target interaction;RNA-RNA interaction	regulatory	RNA-RNA	Literature mining	TCGA
ncRI-40005305	SNHG1	NONHSAG008552	lncRNA	hsa-miR-1912	MI0008333	miRNA	collections from lncRNome	CLIP	23846593	Homo sapiens	-	miRNA target interaction;RNA-RNA interaction	regulatory	RNA-RNA	Literature mining	TCGA
ncRI-40005306	SNHG1	NONHSAG008552	lncRNA	hsa-miR-3155a	MI0014183	miRNA	collections from lncRNome	CLIP	23846593	Homo sapiens	-	miRNA target interaction;RNA-RNA interaction	regulatory	RNA-RNA	Literature mining	TCGA
ncRI-40005307	SNHG1	NONHSAG008552	lncRNA	hsa-miR-4463	MI0016811	miRNA	collections from lncRNome	CLIP	23846593	Homo sapiens	-	miRNA target interaction;RNA-RNA interaction	regulatory	RNA-RNA	Literature mining	TCGA
ncRI-40005308	SNHG1	NONHSAG008552	lncRNA	hsa-miR-16-1-3p	MI0000070	miRNA	collections from lncRNome	Conserved miRNAs target sites predicted by TargetScan and miRanda overlap with the AGO CLIP dataset;CLIP	23846593	Homo sapiens	-	miRNA target interaction;RNA-RNA interaction	regulatory	RNA-RNA	Literature mining;TargetScan with Ago CLIP data	TCGA
ncRI-40005309	SNHG1	NONHSAG008552	lncRNA	hsa-mir-30a/30b/30c/	MI0000088	miRNA	collections from lncRNome	CLIP	23846593	Homo sapiens	-	miRNA target interaction;RNA-RNA interaction	regulatory	RNA-RNA	Literature mining	TCGA
ncRI-40005310	SNHG1	NONHSAG008552	lncRNA	hsa-mir-30e-3p	MI0000749	miRNA	collections from lncRNome	CLIP	23846593	Homo sapiens	-	miRNA target interaction;RNA-RNA interaction	regulatory	RNA-RNA	Literature mining	TCGA
ncRI-40005311	SNHG1	NONHSAG008552	lncRNA	hsa-miR-424-5p	MI0001446	miRNA	collections from lncRNome	Conserved miRNAs target sites predicted by TargetScan and miRanda overlap with the AGO CLIP dataset;CLIP	23846593	Homo sapiens	-	miRNA target interaction;RNA-RNA interaction	regulatory	RNA-RNA	Literature mining;TargetScan with Ago CLIP data	TCGA
ncRI-40005312	SNHG1	NONHSAG008552	lncRNA	hsa-miR-526b-3p	MI0003150	miRNA	collections from lncRNome	Conserved miRNAs target sites predicted by TargetScan and miRanda overlap with the AGO CLIP dataset;CLIP	23846593	Homo sapiens	-	miRNA target interaction;RNA-RNA interaction	regulatory	RNA-RNA	Literature mining;TargetScan with Ago CLIP data	TCGA
ncRI-40005313	SNHG1	NONHSAG008552	lncRNA	hsa-miR-548c-3p	MI0003630	miRNA	collections from lncRNome	CLIP	23846593	Homo sapiens	-	miRNA target interaction;RNA-RNA interaction	regulatory	RNA-RNA	Literature mining	TCGA
ncRI-40005314	SNHG1	NONHSAG008552	lncRNA	hsa-miR-30d-3p	MI0000255	miRNA	collections from lncRNome	CLIP	23846593	Homo sapiens	-	miRNA target interaction;RNA-RNA interaction	regulatory	RNA-RNA	Literature mining	TCGA
ncRI-40005315	SNHG1	NONHSAG008552	lncRNA	hsa-miR-590-3p	MI0003602	miRNA	collections from lncRNome	CLIP	23846593	Homo sapiens	-	miRNA target interaction;RNA-RNA interaction	regulatory	RNA-RNA	Literature mining	TCGA
ncRI-40005316	SNHG1	NONHSAG008552	lncRNA	hsa-miR-654-3p	MI0003676	miRNA	collections from lncRNome	CLIP	23846593	Homo sapiens	-	miRNA target interaction;RNA-RNA interaction	regulatory	RNA-RNA	Literature mining	TCGA
ncRI-40005317	SNHG1	NONHSAG008552	lncRNA	hsa-miR-877-3p	MI0005561	miRNA	collections from lncRNome	Conserved miRNAs target sites predicted by TargetScan and miRanda overlap with the AGO CLIP dataset;CLIP	23846593	Homo sapiens	-	miRNA target interaction;RNA-RNA interaction	regulatory	RNA-RNA	Literature mining;TargetScan with Ago CLIP data	TCGA
ncRI-40005318	SNHG1	NONHSAG008552	lncRNA	hsa-miR-3127-3p	MI0014144	miRNA	collections from lncRNome	CLIP	23846593	Homo sapiens	-	miRNA target interaction;RNA-RNA interaction	regulatory	RNA-RNA	Literature mining	TCGA
ncRI-40005319	SNHG1	NONHSAG008552	lncRNA	hsa-mir-3607-3p	MI0015997	miRNA	collections from lncRNome	CLIP	23846593	Homo sapiens	-	miRNA target interaction;RNA-RNA interaction	regulatory	RNA-RNA	Literature mining	TCGA
ncRI-40005320	SNHG1	NONHSAG008552	lncRNA	hsa-miR-3681-3p	MI0016082	miRNA	collections from lncRNome	Conserved miRNAs target sites predicted by TargetScan and miRanda overlap with the AGO CLIP dataset;CLIP	23846593	Homo sapiens	-	miRNA target interaction;RNA-RNA interaction	regulatory	RNA-RNA	Literature mining;TargetScan with Ago CLIP data	TCGA
ncRI-40005321	SNHG1	NONHSAG008552	lncRNA	hsa-miR-4768-3p	MI0017409	miRNA	collections from lncRNome	CLIP	23846593	Homo sapiens	-	miRNA target interaction;RNA-RNA interaction	regulatory	RNA-RNA	Literature mining	TCGA
ncRI-40005322	SNHG1	NONHSAG008552	lncRNA	hsa-miR-4789-3p	MI0017436	miRNA	collections from lncRNome	CLIP	23846593	Homo sapiens	-	miRNA target interaction;RNA-RNA interaction	regulatory	RNA-RNA	Literature mining	TCGA
ncRI-40005323	SNHG1	NONHSAG008552	lncRNA	hsa-miR-6503-3p	MI0022215	miRNA	collections from lncRNome	CLIP	23846593	Homo sapiens	-	miRNA target interaction;RNA-RNA interaction	regulatory	RNA-RNA	Literature mining	TCGA
ncRI-40005324	SNHG1	NONHSAG008552	lncRNA	hsa-miR-106a-3p	MI0000113	miRNA	mir-CLIp capture of a mirna targetome uncovers lncRNA-mirRNA interactions	Conserved miRNAs target sites predicted by TargetScan and miRanda overlap with the AGO CLIP dataset;CLIP	25531890	Homo sapiens	HeLa	miRNA target interaction;RNA-RNA interaction	binding	RNA-RNA	Literature mining;TargetScan with Ago CLIP data	TCGA
ncRI-40005325	SNHG1	NONHSAG008552	lncRNA	EWSR1	Q01844	protein	CLIP Identifies EWS Binding Sites in a Variety of Transcripts	CLIP;eCLIP;PAR-CLIP	22081015;24813895;22955616	Homo sapiens	HEK293;HeLa;K562	ncRNA-protein binding	binding	RNA-Protein	ENCODE;GSE98836;High-throughput data;Literature mining	TCGA
ncRI-40005544	TINCR	NONHSAG024566	lncRNA	Staufen1	-	protein	TINCR, together with Staufen1, seems to stabilize a subset of mRNAs required for epidermal differentiation.	high-throughput protein-RNA interaction analysis	24019000	Homo sapiens	-	expression correlation;miRNA target interaction;ncRNA targets mRNA	binding	RNA-Protein	Literature mining	TCGA
ncRI-40006540	CUDR	NONHSAG025011	lncRNA	p27(Kip1)	NM_004064	protein	Long non-coding RNA UCA1 promotes breast tumor growth by suppression of p27 (Kip1)	microArray	24457952	Homo sapiens	-	expression correlation;genetic interaction;miRNA;ncRNA affects synthesis or function of protein;regulatory	regulatory	RNA-RNA	Literature mining	TCGA
ncRI-40006541	CUDR	NONHSAG025011	lncRNA	hnRNPI	-	protein	hnRNP I can also form a functional ribonucleoprotein complex with lncRNA urothelial carcinoma-associated 1 (UCA1) and increase the UCA1 stability.	RIP	24457952	Homo sapiens	-	expression correlation;genetic interaction;miRNA;ncRNA affects synthesis or function of protein;regulatory	binding	RNA-RNA	Literature mining	TCGA
ncRI-40007001	TINCR	NONHSAG024566	lncRNA	STAU1	O95793	protein	A high-throughput screen to analyse TINCR binding capacity to approximately 9,400 human recombinant proteins revealed direct binding of?TINCR?RNA to the staufen1 (STAU1) protein.	Chip,RIP and RNA pull-down;Immunofluorescence	23201690;25728677	Homo sapiens	epidermal tissue	ncRNA-protein binding	binding	RNA-Protein	Literature mining;Literature Mining	TCGA
ncRI-40007036	CUDR	NONHSAG025011	lncRNA	CREB1	P16220	protein	Taken together, we concluded that UCA1 regulated cell cycle through CREB via PI3K-AKT dependent pathway in bladder cancer.	RT-PCR	22285928	Homo sapiens	BLZ-211	ncRNA-protein binding	binding	RNA-Protein	Literature mining	TCGA
ncRI-40007037	CUDR	NONHSAG025011	lncRNA	AKT1	P31749	protein	Taken together, we concluded that UCA1 regulated cell cycle through CREB via PI3K-AKT dependent pathway in bladder cancer.	RT-PCR	22285928	Homo sapiens	BLZ-211	ncRNA-protein binding	binding	RNA-Protein	Literature mining	TCGA
ncRI-40010055	AC110491.1	-	lncRNA	HNRNPD	Q14103	protein	we describe the collection of RNAs regulated by AUF1	PAR-CLIP	25366541	Homo sapiens	HEK293	ncRNA-protein binding	binding	RNA-Protein	High-throughput data	TCGA
ncRI-40010703	ADAMTS9-AS2	NONHSAG035335	lncRNA	ADAR	P55265	protein	Genomic analysis of ADAR1 binding	CLIP-Seq	25751603	Homo sapiens	U87MG	ncRNA-protein binding	binding	RNA-Protein	High-throughput data	TCGA
ncRI-40010704	ADAMTS9-AS2	NONHSAG035335	lncRNA	WDR33	Q9C0J8	protein	PAR-CLIP showed that WDR33 binds in and very close to the AAUAAA signal	PAR-CLIP	25301781	Homo sapiens	HEK293	ncRNA-protein binding	binding	RNA-Protein	High-throughput data	TCGA
ncRI-40011293	AL589743.1	NONHSAG014330	lncRNA	WDR33	Q9C0J8	protein	PAR-CLIP showed that WDR33 binds in and very close to the AAUAAA signal	PAR-CLIP	25301781	Homo sapiens	HEK293	ncRNA-protein binding	binding	RNA-Protein	High-throughput data	TCGA
ncRI-40011294	AL589743.1	NONHSAG014330	lncRNA	IGF2P1	-	protein	collections from lncRNome	PAR-CLIP	23846593	Homo sapiens	-	ncRNA-protein binding	binding	RNA-Protein	High-throughput data	TCGA
ncRI-40011295	AL589743.1	NONHSAG014330	lncRNA	IGF2BP3	F8WD15	protein	collections from lncRNome	eCLIP;PAR-CLIP	23846593;22955616	Homo sapiens	-	ncRNA-protein binding	binding	RNA-Protein	ENCODE;High-throughput data	TCGA
ncRI-40011296	AL589743.1	NONHSAG014330	lncRNA	IGF2BP2	B3FTN5	protein	collections from lncRNome	PAR-CLIP	23846593	Homo sapiens	-	ncRNA-protein binding	binding	RNA-Protein	High-throughput data	TCGA
ncRI-40021916	FENDRR	NONHSAG020218	lncRNA	WDR33	Q9C0J8	protein	PAR-CLIP showed that WDR33 binds in and very close to the AAUAAA signal	PAR-CLIP	25301781	Homo sapiens	HEK293	ncRNA-protein binding	binding	RNA-Protein	High-throughput data	TCGA
ncRI-40021936	FEZF1-AS1	NONHSAG048666	lncRNA	WDR33	Q9C0J8	protein	PAR-CLIP showed that WDR33 binds in and very close to the AAUAAA signal	PAR-CLIP	25301781	Homo sapiens	HEK293	ncRNA-protein binding	binding	RNA-Protein	High-throughput data	TCGA
ncRI-40022269	FRMD6-AS2	NONHSAG014947	lncRNA	ADAR	P55265	protein	Genomic analysis of ADAR1 binding	CLIP-Seq	25751603	Homo sapiens	U87MG	ncRNA-protein binding	binding	RNA-Protein	High-throughput data	TCGA
ncRI-40022270	FRMD6-AS2	NONHSAG014947	lncRNA	WDR33	Q9C0J8	protein	PAR-CLIP showed that WDR33 binds in and very close to the AAUAAA signal	PAR-CLIP	25301781	Homo sapiens	HEK293	ncRNA-protein binding	binding	RNA-Protein	High-throughput data	TCGA
ncRI-40022700	GDNF-AS1	NONHSAG040212	lncRNA	WDR33	Q9C0J8	protein	PAR-CLIP showed that WDR33 binds in and very close to the AAUAAA signal	PAR-CLIP	25301781	Homo sapiens	HEK293	ncRNA-protein binding	binding	RNA-Protein	High-throughput data	TCGA
ncRI-40029954	LINC00273	NONHSAG019269	lncRNA	WDR33	Q9C0J8	protein	PAR-CLIP showed that WDR33 binds in and very close to the AAUAAA signal	PAR-CLIP	25301781	Homo sapiens	HEK293	ncRNA-protein binding	binding	RNA-Protein	High-throughput data	TCGA
ncRI-40029955	LINC00273	NONHSAG019269	lncRNA	PTB	Q9UKA9	protein	collections from lncRNome	PAR-CLIP	23846593	Homo sapiens	-	ncRNA-protein binding	binding	RNA-Protein	High-throughput data	TCGA
ncRI-40029956	LINC00273	NONHSAG019269	lncRNA	ORF57	Q86V81	protein	We globally identified virus and host RNAs bound by ORF57 during lytic reactivation in PEL cells	HITS-CLIP	25710169	Homo sapiens	primary effusion lymphoma cell lines	ncRNA-protein binding	binding	RNA-Protein	High-throughput data	TCGA
ncRI-40030162	LINC00595	NONHSAG006313	lncRNA	WDR33	Q9C0J8	protein	PAR-CLIP showed that WDR33 binds in and very close to the AAUAAA signal	PAR-CLIP	25301781	Homo sapiens	HEK293	ncRNA-protein binding	binding	RNA-Protein	High-throughput data	TCGA
ncRI-40030209	LINC00659	NONHSAG032251	lncRNA	WDR33	Q9C0J8	protein	PAR-CLIP showed that WDR33 binds in and very close to the AAUAAA signal	PAR-CLIP	25301781	Homo sapiens	HEK293	ncRNA-protein binding	binding	RNA-Protein	High-throughput data	TCGA
ncRI-40030246	LINC00702	NONHSAG005060	lncRNA	WDR33	Q9C0J8	protein	PAR-CLIP showed that WDR33 binds in and very close to the AAUAAA signal	PAR-CLIP	25301781	Homo sapiens	HEK293	ncRNA-protein binding	binding	RNA-Protein	High-throughput data	TCGA
ncRI-40030270	LINC00858	NONHSAG006398	lncRNA	WDR33	Q9C0J8	protein	PAR-CLIP showed that WDR33 binds in and very close to the AAUAAA signal	PAR-CLIP	25301781	Homo sapiens	HEK293	ncRNA-protein binding	binding	RNA-Protein	High-throughput data	TCGA
ncRI-40030326	LINC00930	NONHSAG017936	lncRNA	WDR33	Q9C0J8	protein	PAR-CLIP showed that WDR33 binds in and very close to the AAUAAA signal	PAR-CLIP	25301781	Homo sapiens	HEK293	ncRNA-protein binding	binding	RNA-Protein	High-throughput data	TCGA
ncRI-40030332	LINC00940	NONHSAG010180	lncRNA	WDR33	Q9C0J8	protein	PAR-CLIP showed that WDR33 binds in and very close to the AAUAAA signal	PAR-CLIP	25301781	Homo sapiens	HEK293	ncRNA-protein binding	binding	RNA-Protein	High-throughput data	TCGA
ncRI-40030946	LUCAT1	NONHSAG041002	lncRNA	WDR33	Q9C0J8	protein	PAR-CLIP showed that WDR33 binds in and very close to the AAUAAA signal	PAR-CLIP	25301781	Homo sapiens	HEK293	ncRNA-protein binding	binding	RNA-Protein	High-throughput data	TCGA
ncRI-40032884	MIR22HG	NONHSAG020474	lncRNA	WDR33	Q9C0J8	protein	PAR-CLIP showed that WDR33 binds in and very close to the AAUAAA signal	PAR-CLIP	25301781	Homo sapiens	HEK293	ncRNA-protein binding	binding	RNA-Protein	High-throughput data	TCGA
ncRI-40032886	MIR22HG	NONHSAG020474	lncRNA	IGF2P1	-	protein	collections from lncRNome	PAR-CLIP	23846593	Homo sapiens	-	ncRNA-protein binding	binding	RNA-Protein	High-throughput data	TCGA
ncRI-40032887	MIR22HG	NONHSAG020474	lncRNA	TNRC6B	A0A024R1T4	protein	collections from lncRNome	PAR-CLIP	23846593	Homo sapiens	-	ncRNA-protein binding	binding	RNA-Protein	High-throughput data	TCGA
ncRI-40032888	MIR22HG	NONHSAG020474	lncRNA	IGF2BP2	B3FTN5	protein	collections from lncRNome	PAR-CLIP	23846593	Homo sapiens	-	ncRNA-protein binding	binding	RNA-Protein	High-throughput data	TCGA
ncRI-40032889	MIR22HG	NONHSAG020474	lncRNA	Rbm20	Q5T481	protein	Rbm20 targets in HEK293 cells by PAR-CLIP	PAR-CLIP	24960161	Homo sapiens	HEK293	ncRNA-protein binding	binding	RNA-Protein	High-throughput data	TCGA
ncRI-40032909	MIR503HG	NONHSAG055350	lncRNA	WDR33	Q9C0J8	protein	PAR-CLIP showed that WDR33 binds in and very close to the AAUAAA signal	PAR-CLIP	25301781	Homo sapiens	HEK293	ncRNA-protein binding	binding	RNA-Protein	High-throughput data	TCGA
ncRI-40040362	PVT1	NONHSAG051258	lncRNA	ADAR	P55265	protein	Genomic analysis of ADAR1 binding	CLIP-Seq	25751603	Homo sapiens	U87MG	ncRNA-protein binding	binding	RNA-Protein	High-throughput data	TCGA
ncRI-40040363	PVT1	NONHSAG051258	lncRNA	WDR33	Q9C0J8	protein	PAR-CLIP showed that WDR33 binds in and very close to the AAUAAA signal	PAR-CLIP	25301781	Homo sapiens	HEK293	ncRNA-protein binding	binding	RNA-Protein	High-throughput data	TCGA
ncRI-40040366	PVT1	NONHSAG051258	lncRNA	PTB	Q9UKA9	protein	collections from lncRNome	PAR-CLIP	23846593	Homo sapiens	-	ncRNA-protein binding	binding	RNA-Protein	High-throughput data	TCGA
ncRI-40040367	PVT1	NONHSAG051258	lncRNA	IGF2BP2	B3FTN5	protein	collections from lncRNome	PAR-CLIP	23846593	Homo sapiens	-	ncRNA-protein binding	binding	RNA-Protein	High-throughput data	TCGA
ncRI-40040368	PVT1	NONHSAG051258	lncRNA	RBPMS	Q93062	protein	RBPMS PAR-CLIP-identified transcriptome-wide RNA-binding sites	PAR-CLIP	24860013	Homo sapiens	HEK293	ncRNA-protein binding	binding	RNA-Protein	High-throughput data	TCGA
ncRI-40040369	PVT1	NONHSAG051258	lncRNA	Rbm20	Q5T481	protein	Rbm20 targets in HEK293 cells by PAR-CLIP	PAR-CLIP	24960161	Homo sapiens	HEK293	ncRNA-protein binding	binding	RNA-Protein	High-throughput data	TCGA
ncRI-40040370	PVT1	NONHSAG051258	lncRNA	Coilin	P38432	protein	Using UV crosslink-ing and immunoprecipitation (iCLIP) to determine whether mammalian coilin binds RNA in vivo and to identify targets	iCLIP	25514182	Homo sapiens	HeLa	ncRNA-protein binding	binding	RNA-Protein	High-throughput data	TCGA
ncRI-40051177	SNHG1	NONHSAG008552	lncRNA	IGF2BP3	F8WD15	protein	PAR-CLIP of IGF2BP3 indicates the noncoding transcript as binding sites.	eCLIP;PAR-CLIP;CLIP	23846593;27068461;20371350;22955616	Homo sapiens	HEK293;H9ES;HepG2	ncRNA-protein binding	binding	RNA-Protein	GSE78507;ENCODE;High-throughput data	TCGA
ncRI-40051178	SNHG1	NONHSAG008552	lncRNA	PTBP1	-	protein	PTB is a well-characterized splicing repressor. CLIP-seq identifies direct RNA targets for PTB in HeLa cells, finding that PTB bound to multiple regions, regardless of whether the site is subject to regulation.	CLIP-Seq	20064465	Homo sapiens	HeLa	ncRNA-protein binding	binding	RNA-Protein	High-throughput data	TCGA
ncRI-40051179	SNHG1	NONHSAG008552	lncRNA	TIA1	P31483	protein	T-cell intracellular antigen 1 (TIA1) and TIA1-like 1 (TIAL1) locally enhance exon inclusion by recruiting U1 snRNP to 5' splice sites. UV-crosslinking and immunoprecipitation (iCLIP) found TIA1 and TIAL1 binding positions on human RNAs.	eCLIP;iCLIP	21048981;22955616	Homo sapiens	HeLa;K562;HepG2	ncRNA-protein binding	binding	RNA-Protein	ENCODE;High-throughput data combine LncPro prediction	TCGA
ncRI-40051180	SNHG1	NONHSAG008552	lncRNA	FUS	P35637	protein	PAR-CLIP defined global RNA targets for all human FET proteins and two ALS-causing human FUS mutants.	CLIP-Seq;PAR-CLIP	23023293;24954906;22081015	Homo sapiens	HEK293;human brain;HEK293T	ncRNA-protein binding	binding	RNA-Protein	High-throughput data combine LncPro prediction	TCGA
ncRI-40051181	SNHG1	NONHSAG008552	lncRNA	SFRS1	Q07955	protein	Cross-linking immunoprecipitation and high-throughput sequencing (CLIP-seq) identified binding sites for SFRS1 in the transcriptome of cultured human embryonic kidney cells. SFRS1 was found to engage many different classes of functionally distinct transcripts including mRNA, miRNA, snoRNAs, ncRNAs, and conserved intergenic transcripts of unknown function.	eCLIP;CLIP-Seq;CLIP	19116412;22955616	Homo sapiens	T-REx-293T;HepG2;HEK293T;K562	ncRNA-protein binding	binding	RNA-Protein	GSE83923;ENCODE;High-throughput data	TCGA
ncRI-40051182	SNHG1	NONHSAG008552	lncRNA	TARDBP	A0A087WZM1	protein	TDP-43 is a predominantly nuclear RNA-binding protein that forms inclusion bodies in frontotemporal lobar degeneration (FTLD) and amyotrophic lateral sclerosis (ALS). iCLIP found that TDP-43 increasely bound to specific noncoding RNAs in FTLD.	eCLIP;PAR-CLIP;iCLIP	24954906;21358640;22955616	Homo sapiens	human brain;HEK293T;K562	ncRNA-protein binding	binding	RNA-Protein	ENCODE;High-throughput data	TCGA
ncRI-40051183	SNHG1	NONHSAG008552	lncRNA	TIAL1	E7ETC0	protein	T-cell intracellular antigen 1 (TIA1) and TIA1-like 1 (TIAL1) locally enhance exon inclusion by recruiting U1 snRNP to 5' splice sites. UV-crosslinking and immunoprecipitation (iCLIP) found TIA1 and TIAL1 binding positions on human RNAs.	iCLIP	21048981	Homo sapiens	HeLa	ncRNA-protein binding	binding	RNA-Protein	High-throughput data	TCGA
ncRI-40051184	SNHG1	NONHSAG008552	lncRNA	TAF15	A0A075B7F4	protein	PAR-CLIP defined global RNA targets for all human FET proteins and two ALS-causing human FUS mutants.	eCLIP;PAR-CLIP	22081015;22955616	Homo sapiens	HEK293;HepG2;K562	ncRNA-protein binding	binding	RNA-Protein	ENCODE;High-throughput data	TCGA
ncRI-40051185	SNHG1	NONHSAG008552	lncRNA	TNRC6A	Q8NDV7	protein	PAR-CLIP of TNRC6 family proteins indicates the noncoding transcript as binding site.	PAR-CLIP	23846593;20371350	Homo sapiens	HEK293	ncRNA-protein binding	binding	RNA-Protein	High-throughput data	TCGA
ncRI-40051186	SNHG1	NONHSAG008552	lncRNA	QKI	Q96PU8	protein	PAR-CLIP of QKI indicates the noncoding transcript as binding site.	eCLIP;PAR-CLIP	23846593;20371350;22955616	Homo sapiens	HEK293;HepG2;K562	ncRNA-protein binding	binding	RNA-Protein	ENCODE;High-throughput data	TCGA
ncRI-40051187	SNHG1	NONHSAG008552	lncRNA	MOV10	P22626	protein	A modified PAR-CLIP method applied to the nuclear fraction of HEK293 cells identifies high confidence interaction sites providing a faithful representation of the MOV10 binding profile.	CLIP;PAR-CLIP	24726324;22844102;26321680	Homo sapiens	HEK293;MDA-MB-231	ncRNA-protein binding	binding	RNA-Protein	GSE70061;High-throughput data combine LncPro prediction	TCGA
ncRI-40051188	SNHG1	NONHSAG008552	lncRNA	IGF2BP1	L8ECD2	protein	PAR-CLIP of IGF2BP1 indicates the noncoding transcript as binding sites.	PAR-CLIP	20371350	Homo sapiens	HEK293	ncRNA-protein binding	binding	RNA-Protein	High-throughput data	TCGA
ncRI-40051189	SNHG1	NONHSAG008552	lncRNA	AGO2	Q8CJG0	protein	PAR-CLIP identifies transcriptome-wide binding sites of AGO2 under Mnase treated condition.	CLIP-Seq;PAR-CLIP	21572407	Homo sapiens	HEK293	ncRNA-protein binding	binding	RNA-Protein	High-throughput data	TCGA
ncRI-40051190	SNHG1	NONHSAG008552	lncRNA	EIF2C1	Q9UL18	protein	PAR-CLIP of combined AGO1-4 indicates the noncoding transcript as binding site of AGOs.	CLIP;PAR-CLIP	20371350	Homo sapiens	HEK293;C666	ncRNA-protein binding	binding	RNA-Protein	High-throughput data;GSE67990	TCGA
ncRI-40051191	SNHG1	NONHSAG008552	lncRNA	IGF2BP2	B3FTN5	protein	PAR-CLIP of IGF2BP2 indicates the noncoding transcript as binding sites.	PAR-CLIP	23846593;20371350	Homo sapiens	HEK293	ncRNA-protein binding	binding	RNA-Protein	High-throughput data	TCGA
ncRI-40052390	PVT1	NONHSAG051258	lncRNA	FUS	P35637	protein	PAR-CLIP defined global RNA targets for all human FET proteins and two ALS-causing human FUS mutants.	CLIP-Seq;PAR-CLIP	23023293;22081015	Homo sapiens	HEK293;human brain	ncRNA-protein binding	binding	RNA-Protein	High-throughput data	TCGA
ncRI-40052391	PVT1	NONHSAG051258	lncRNA	SFRS1	Q07955	protein	Cross-linking immunoprecipitation and high-throughput sequencing (CLIP-seq) identified binding sites for SFRS1 in the transcriptome of cultured human embryonic kidney cells. SFRS1 was found to engage many different classes of functionally distinct transcripts including mRNA, miRNA, snoRNAs, ncRNAs, and conserved intergenic transcripts of unknown function.	eCLIP;CLIP-Seq	19116412;22955616	Homo sapiens	HepG2;HEK293T;K562	ncRNA-protein binding	binding	RNA-Protein	ENCODE;High-throughput data	TCGA
ncRI-40052392	PVT1	NONHSAG051258	lncRNA	TNRC6A	Q8NDV7	protein	PAR-CLIP of TNRC6 family proteins indicates the noncoding transcript as binding site.	PAR-CLIP	20371350	Homo sapiens	HEK293	ncRNA-protein binding	binding	RNA-Protein	High-throughput data	TCGA
ncRI-40055576	FENDRR	NONHSAG020218	lncRNA	PTBP1	-	protein	PTB is a well-characterized splicing repressor. CLIP-seq identifies direct RNA targets for PTB in HeLa cells, finding that PTB bound to multiple regions, regardless of whether the site is subject to regulation.	CLIP-Seq	20064465	Homo sapiens	HeLa	ncRNA-protein binding	binding	RNA-Protein	High-throughput data	TCGA
ncRI-40055589	MIR22HG	NONHSAG020474	lncRNA	PTBP1	-	protein	PTB is a well-characterized splicing repressor. CLIP-seq identifies direct RNA targets for PTB in HeLa cells, finding that PTB bound to multiple regions, regardless of whether the site is subject to regulation.	CLIP-Seq	20064465	Homo sapiens	HeLa	ncRNA-protein binding	binding	RNA-Protein	High-throughput data	TCGA
ncRI-40055685	AL589743.1	NONHSAG014330	lncRNA	TARDBP	A0A087WZM1	protein	TDP-43 is a predominantly nuclear RNA-binding protein that forms inclusion bodies in frontotemporal lobar degeneration (FTLD) and amyotrophic lateral sclerosis (ALS). iCLIP found that TDP-43 increasely bound to specific noncoding RNAs in FTLD.	iCLIP	21358640	Homo sapiens	human brain	ncRNA-protein binding	binding	RNA-Protein	High-throughput data	TCGA
ncRI-40056060	SNHG15	NONHSAG047504	lncRNA	TIA1	P31483	protein	T-cell intracellular antigen 1 (TIA1) and TIA1-like 1 (TIAL1) locally enhance exon inclusion by recruiting U1 snRNP to 5' splice sites. UV-crosslinking and immunoprecipitation (iCLIP) found TIA1 and TIAL1 binding positions on human RNAs.	eCLIP;iCLIP	21048981;22955616	Homo sapiens	HeLa;K562	ncRNA-protein binding	binding	RNA-Protein	ENCODE;High-throughput data	TCGA
ncRI-40056061	SNHG15	NONHSAG047504	lncRNA	EWSR1	B0QYK0	protein	PAR-CLIP defined global RNA targets for all human FET proteins and two ALS-causing human FUS mutants.	eCLIP;PAR-CLIP;CLIP	22081015;22955616	Homo sapiens	HEK293;HeLa;K562	ncRNA-protein binding	binding	RNA-Protein	ENCODE;GSE98836;High-throughput data	TCGA
ncRI-40056062	SNHG15	NONHSAG047504	lncRNA	TARDBP	A0A087WZM1	protein	TDP-43 is a predominantly nuclear RNA-binding protein that forms inclusion bodies in frontotemporal lobar degeneration (FTLD) and amyotrophic lateral sclerosis (ALS). iCLIP found that TDP-43 increasely bound to specific noncoding RNAs in FTLD.	eCLIP;iCLIP	21358640;22955616	Homo sapiens	human brain;K562	ncRNA-protein binding	binding	RNA-Protein	ENCODE;High-throughput data	TCGA
ncRI-40056063	SNHG15	NONHSAG047504	lncRNA	TIAL1	E7ETC0	protein	T-cell intracellular antigen 1 (TIA1) and TIA1-like 1 (TIAL1) locally enhance exon inclusion by recruiting U1 snRNP to 5' splice sites. UV-crosslinking and immunoprecipitation (iCLIP) found TIA1 and TIAL1 binding positions on human RNAs.	iCLIP	21048981	Homo sapiens	HeLa	ncRNA-protein binding	binding	RNA-Protein	High-throughput data	TCGA
ncRI-40056064	SNHG15	NONHSAG047504	lncRNA	TAF15	A0A075B7F4	protein	PAR-CLIP defined global RNA targets for all human FET proteins and two ALS-causing human FUS mutants.	eCLIP;PAR-CLIP	22081015;22955616	Homo sapiens	HEK293;K562	ncRNA-protein binding	binding	RNA-Protein	ENCODE;High-throughput data	TCGA
ncRI-40056065	SNHG15	NONHSAG047504	lncRNA	AGO2	Q8CJG0	protein	CLIP-seq identifies transcriptome-wide binding sites of AGO2.	CLIP-Seq;PAR-CLIP	21572407	Homo sapiens	HEK293	ncRNA-protein binding	binding	RNA-Protein	High-throughput data	TCGA
ncRI-40058170	PVT1	NONHSAG051258	lncRNA	PTBP1	-	protein	PTB is a well-characterized splicing repressor. CLIP-seq identifies direct RNA targets for PTB in HeLa cells, finding that PTB bound to multiple regions, regardless of whether the site is subject to regulation.	CLIP-Seq	20064465	Homo sapiens	HeLa	ncRNA-protein binding	binding	RNA-Protein	High-throughput data	TCGA
ncRI-40058171	PVT1	NONHSAG051258	lncRNA	TIA1	P31483	protein	T-cell intracellular antigen 1 (TIA1) and TIA1-like 1 (TIAL1) locally enhance exon inclusion by recruiting U1 snRNP to 5' splice sites. UV-crosslinking and immunoprecipitation (iCLIP) found TIA1 and TIAL1 binding positions on human RNAs.	eCLIP;iCLIP	21048981;22955616	Homo sapiens	HeLa;K562;HepG2	ncRNA-protein binding	binding	RNA-Protein	ENCODE;High-throughput data	TCGA
ncRI-40058172	PVT1	NONHSAG051258	lncRNA	TIAL1	E7ETC0	protein	T-cell intracellular antigen 1 (TIA1) and TIA1-like 1 (TIAL1) locally enhance exon inclusion by recruiting U1 snRNP to 5' splice sites. UV-crosslinking and immunoprecipitation (iCLIP) found TIA1 and TIAL1 binding positions on human RNAs.	iCLIP	21048981	Homo sapiens	HeLa	ncRNA-protein binding	binding	RNA-Protein	High-throughput data	TCGA
ncRI-40058190	FAM95B1	NONHSAG052279	lncRNA	PTBP1	-	protein	PTB is a well-characterized splicing repressor. CLIP-seq identifies direct RNA targets for PTB in HeLa cells, finding that PTB bound to multiple regions, regardless of whether the site is subject to regulation.	CLIP-Seq	20064465	Homo sapiens	HeLa	ncRNA-protein binding	binding	RNA-Protein	High-throughput data	TCGA
ncRI-40058285	SNHG15	NONHSAG047504	lncRNA	SFRS1	Q07955	protein	Cross-linking immunoprecipitation and high-throughput sequencing (CLIP-seq) identified binding sites for SFRS1 in the transcriptome of cultured human embryonic kidney cells. SFRS1 was found to engage many different classes of functionally distinct transcripts including mRNA, miRNA, snoRNAs, ncRNAs, and conserved intergenic transcripts of unknown function.	eCLIP;CLIP-Seq	19116412;22955616	Homo sapiens	HEK293T;K562	ncRNA-protein binding	binding	RNA-Protein	ENCODE;High-throughput data	TCGA
ncRI-40058286	SNHG15	NONHSAG047504	lncRNA	EIF2C1	Q9UL18	protein	PAR-CLIP of combined AGO1-4 indicates the noncoding transcript as binding site of AGOs.	PAR-CLIP	20371350	Homo sapiens	HEK293	ncRNA-protein binding	binding	RNA-Protein	High-throughput data	TCGA
ncRI-40059227	LUCAT1	NONHSAG041002	lncRNA	TIA1	P31483	protein	T-cell intracellular antigen 1 (TIA1) and TIA1-like 1 (TIAL1) locally enhance exon inclusion by recruiting U1 snRNP to 5' splice sites. UV-crosslinking and immunoprecipitation (iCLIP) found TIA1 and TIAL1 binding positions on human RNAs.	eCLIP;iCLIP	21048981;22955616	Homo sapiens	HeLa;HepG2	ncRNA-protein binding	binding	RNA-Protein	ENCODE;High-throughput data	TCGA
ncRI-40059228	LUCAT1	NONHSAG041002	lncRNA	ELAVL1	P70372	protein	PAR-CLIP identifies transcriptome-wide binding sites of HuR.	PAR-CLIP	21572407	Homo sapiens	HEK293	ncRNA-protein binding	binding	RNA-Protein	High-throughput data	TCGA
ncRI-40059229	LUCAT1	NONHSAG041002	lncRNA	TIAL1	E7ETC0	protein	T-cell intracellular antigen 1 (TIA1) and TIA1-like 1 (TIAL1) locally enhance exon inclusion by recruiting U1 snRNP to 5' splice sites. UV-crosslinking and immunoprecipitation (iCLIP) found TIA1 and TIAL1 binding positions on human RNAs.	iCLIP	21048981	Homo sapiens	HeLa	ncRNA-protein binding	binding	RNA-Protein	High-throughput data	TCGA
ncRI-40059402	MIR503HG	NONHSAG055350	lncRNA	TIAL1	E7ETC0	protein	T-cell intracellular antigen 1 (TIA1) and TIA1-like 1 (TIAL1) locally enhance exon inclusion by recruiting U1 snRNP to 5' splice sites. UV-crosslinking and immunoprecipitation (iCLIP) found TIA1 and TIAL1 binding positions on human RNAs.	iCLIP	21048981	Homo sapiens	HeLa	ncRNA-protein binding	binding	RNA-Protein	High-throughput data	TCGA
ncRI-40059482	AL589743.1	NONHSAG014330	lncRNA	SFRS1	Q07955	protein	Cross-linking immunoprecipitation and high-throughput sequencing (CLIP-seq) identified binding sites for SFRS1 in the transcriptome of cultured human embryonic kidney cells. SFRS1 was found to engage many different classes of functionally distinct transcripts including mRNA, miRNA, snoRNAs, ncRNAs, and conserved intergenic transcripts of unknown function.	eCLIP;CLIP-Seq	19116412;22955616	Homo sapiens	HepG2;HEK293T;K562	ncRNA-protein binding	binding	RNA-Protein	ENCODE;High-throughput data	TCGA
ncRI-40077102	SFTA1P	NONHSAG005214	lncRNA	WDR33	Q9C0J8	protein	PAR-CLIP showed that WDR33 binds in and very close to the AAUAAA signal	PAR-CLIP	25301781	Homo sapiens	HEK293	ncRNA-protein binding	binding	RNA-Protein	High-throughput data	TCGA
ncRI-40078153	SNHG1	NONHSAG008552	lncRNA	WDR33	Q9C0J8	protein	PAR-CLIP showed that WDR33 binds in and very close to the AAUAAA signal	PAR-CLIP	25301781	Homo sapiens	HEK293	ncRNA-protein binding	binding	RNA-Protein	High-throughput data	TCGA
ncRI-40078154	SNHG1	NONHSAG008552	lncRNA	PTB	Q9UKA9	protein	collections from lncRNome	PAR-CLIP	23846593	Homo sapiens	-	ncRNA-protein binding	binding	RNA-Protein	High-throughput data	TCGA
ncRI-40078155	SNHG1	NONHSAG008552	lncRNA	IGF2P1	-	protein	collections from lncRNome	PAR-CLIP	23846593	Homo sapiens	-	ncRNA-protein binding	binding	RNA-Protein	High-throughput data	TCGA
ncRI-40078156	SNHG1	NONHSAG008552	lncRNA	PUM2	Q8TB72	protein	collections from lncRNome	eCLIP;PAR-CLIP	23846593;22955616	Homo sapiens	-	ncRNA-protein binding	binding	RNA-Protein	ENCODE;High-throughput data	TCGA
ncRI-40078157	SNHG1	NONHSAG008552	lncRNA	TNRC6C	K7EKN9	protein	collections from lncRNome	PAR-CLIP	23846593	Homo sapiens	-	ncRNA-protein binding	binding	RNA-Protein	High-throughput data	TCGA
ncRI-40078158	SNHG1	NONHSAG008552	lncRNA	TNRC6B	A0A024R1T4	protein	collections from lncRNome	PAR-CLIP	23846593	Homo sapiens	-	ncRNA-protein binding	binding	RNA-Protein	High-throughput data	TCGA
ncRI-40078159	SNHG1	NONHSAG008552	lncRNA	RBPMS	Q93062	protein	RBPMS PAR-CLIP-identified transcriptome-wide RNA-binding sites	PAR-CLIP	24860013	Homo sapiens	HEK293	ncRNA-protein binding	binding	RNA-Protein	High-throughput data	TCGA
ncRI-40078160	SNHG1	NONHSAG008552	lncRNA	Rbm20	Q5T481	protein	Rbm20 targets in HEK293 cells by PAR-CLIP	PAR-CLIP	24960161	Homo sapiens	HEK293	ncRNA-protein binding	binding	RNA-Protein	High-throughput data	TCGA
ncRI-40078165	SNHG1-002	-	lncRNA	EIF3G	O75821	protein	eIF3 binds to a highly specific programme of messenger RNAs (mRNAs) involved in cell growth control processes, including cell cycling, differentiation, and apoptosis, via the mRNA 5' untranslated region (5' UTR)	PAR-CLIP	25849773	Homo sapiens	HEK293T	ncRNA-protein binding	binding	RNA-Protein	High-throughput data	TCGA
ncRI-40078183	SNHG15	NONHSAG047504	lncRNA	WDR33	Q9C0J8	protein	PAR-CLIP showed that WDR33 binds in and very close to the AAUAAA signal	PAR-CLIP	25301781	Homo sapiens	HEK293	ncRNA-protein binding	binding	RNA-Protein	High-throughput data	TCGA
ncRI-40078184	SNHG15	NONHSAG047504	lncRNA	EIF3G	O75821	protein	eIF3 binds to a highly specific programme of messenger RNAs (mRNAs) involved in cell growth control processes, including cell cycling, differentiation, and apoptosis, via the mRNA 5' untranslated region (5' UTR)	PAR-CLIP	25849773	Homo sapiens	HEK293T	ncRNA-protein binding	binding	RNA-Protein	High-throughput data	TCGA
ncRI-40080803	TINCR	NONHSAG024566	lncRNA	ADAR	P55265	protein	Genomic analysis of ADAR1 binding	CLIP-Seq	25751603	Homo sapiens	U87MG	ncRNA-protein binding	binding	RNA-Protein	High-throughput data	TCGA
ncRI-40080804	TINCR	NONHSAG024566	lncRNA	WDR33	Q9C0J8	protein	PAR-CLIP showed that WDR33 binds in and very close to the AAUAAA signal	PAR-CLIP	25301781	Homo sapiens	HEK293	ncRNA-protein binding	binding	RNA-Protein	High-throughput data	TCGA
ncRI-40084661	ZNF667-AS1	NONHSAG026631	lncRNA	ADAR	P55265	protein	Genomic analysis of ADAR1 binding	CLIP-Seq	25751603	Homo sapiens	U87MG	ncRNA-protein binding	binding	RNA-Protein	High-throughput data	TCGA
ncRI-40084662	ZNF667-AS1	NONHSAG026631	lncRNA	WDR33	Q9C0J8	protein	PAR-CLIP showed that WDR33 binds in and very close to the AAUAAA signal	PAR-CLIP	25301781	Homo sapiens	HEK293	ncRNA-protein binding	binding	RNA-Protein	High-throughput data	TCGA
ncRI-40085210	LINC00273	NONHSAG019269	lncRNA	HNRH1	P31943	protein	hnRNP H in regulation of alternative cleavage and polyadenylation, a role that is supported by CLIP-Seq;CLIPseq data were analysed by CLIPdb	CLIP-Seq	21057496	Homo sapiens	HEK293T	ncRNA-protein binding	binding	RNA-Protein	High-throughput data combine LncPro prediction	TCGA
ncRI-40085553	PVT1	NONHSAG051258	lncRNA	HNRH1	P31943	protein	hnRNP H in regulation of alternative cleavage and polyadenylation, a role that is supported by CLIP-Seq;CLIPseq data were analysed by CLIPdb	CLIP-Seq	21057496	Homo sapiens	HEK293T	ncRNA-protein binding	binding	RNA-Protein	High-throughput data	TCGA
ncRI-40085647	SNHG1	NONHSAG008552	lncRNA	HNRNPU	Q00839	protein	Genome-wide analysis by CLIP-seq reveals that hnRNP U binds virtually to all classes of regulatory non-coding RNAs,;CLIPseq data were analysed by CLIPdb	eCLIP;CLIP-Seq	22955616;22325991;22574288	Homo sapiens	adrenal gland;HeLa;HepG2;HEK293T;K562	ncRNA-protein binding	binding	RNA-Protein	ENCODE;High-throughput data combine LncPro prediction	TCGA
ncRI-40085688	LINC00273	NONHSAG019269	lncRNA	HNRNPU	Q00839	protein	Genome-wide analysis by CLIP-seq reveals that hnRNP U binds virtually to all classes of regulatory non-coding RNAs,;CLIPseq data were analysed by CLIPdb	CLIP-Seq	22574288;22325991	Homo sapiens	HeLa;HEK293T	ncRNA-protein binding	binding	RNA-Protein	High-throughput data combine LncPro prediction	TCGA
ncRI-40086275	SNHG1	NONHSAG008552	lncRNA	HNRNPA1	P09651	protein	Integrative genome-wide analysis reveals cooperative regulation of alternative splicing by hnRNP proteins;CLIPseq data were analysed by CLIPdb	eCLIP;CLIP-Seq;CLIP	22955616;29378331;22574288	Homo sapiens	T-REx-293T;HepG2;HEK293T;K562;MCF7	ncRNA-protein binding	binding	RNA-Protein	GSE83923;ENCODE;High-throughput data combine LncPro prediction;GSE97159	TCGA
ncRI-40086833	LINC00273	NONHSAG019269	lncRNA	HNRNPA1	P09651	protein	Integrative genome-wide analysis reveals cooperative regulation of alternative splicing by hnRNP proteins;CLIPseq data were analysed by CLIPdb	CLIP-Seq	22574288	Homo sapiens	HEK293T	ncRNA-protein binding	binding	RNA-Protein	High-throughput data combine LncPro prediction	TCGA
ncRI-40087755	GDNF-AS1	NONHSAG040212	lncRNA	HNRNPA1	P09651	protein	Integrative genome-wide analysis reveals cooperative regulation of alternative splicing by hnRNP proteins;CLIPseq data were analysed by CLIPdb	CLIP;CLIP-Seq	22574288	Homo sapiens	T-REx-293T;HEK293T	ncRNA-protein binding	binding	RNA-Protein	GSE83923;High-throughput data	TCGA
ncRI-40088093	SNHG15	NONHSAG047504	lncRNA	HNRNPA1	P09651	protein	Integrative genome-wide analysis reveals cooperative regulation of alternative splicing by hnRNP proteins;CLIPseq data were analysed by CLIPdb	eCLIP;CLIP-Seq;CLIP	22955616;22574288	Homo sapiens	T-REx-293T;HEK293T;K562	ncRNA-protein binding	binding	RNA-Protein	GSE83923;ENCODE;High-throughput data combine LncPro prediction	TCGA
ncRI-40088299	PVT1	NONHSAG051258	lncRNA	HNRNPA1	P09651	protein	Integrative genome-wide analysis reveals cooperative regulation of alternative splicing by hnRNP proteins;CLIPseq data were analysed by CLIPdb	eCLIP;CLIP-Seq;CLIP	22955616;29378331;22574288	Homo sapiens	T-REx-293T;HepG2;HEK293T;K562;MCF7	ncRNA-protein binding	binding	RNA-Protein	GSE83923;ENCODE;High-throughput data;GSE97159	TCGA
ncRI-40088714	LINC00273	NONHSAG019269	lncRNA	hnRNPA2B1	O88569	protein	Integrative genome-wide analysis reveals cooperative regulation of alternative splicing by hnRNP proteins;CLIPseq data were analysed by CLIPdb	HITS-CLIP;CLIP-Seq	22574288	Homo sapiens	HEK293T;MDA-MB-231	ncRNA-protein binding	binding	RNA-Protein	High-throughput data	TCGA
ncRI-40089215	SNHG1	NONHSAG008552	lncRNA	HNRNPF	P52597	protein	Integrative genome-wide analysis reveals cooperative regulation of alternative splicing by hnRNP proteins;CLIPseq data were analysed by CLIPdb	CLIP-Seq	22574288	Homo sapiens	HEK293T	ncRNA-protein binding	binding	RNA-Protein	High-throughput data combine LncPro prediction	TCGA
ncRI-40089420	LINC00273	NONHSAG019269	lncRNA	HNRNPF	P52597	protein	Integrative genome-wide analysis reveals cooperative regulation of alternative splicing by hnRNP proteins;CLIPseq data were analysed by CLIPdb	CLIP-Seq	22574288	Homo sapiens	HEK293T	ncRNA-protein binding	binding	RNA-Protein	High-throughput data combine LncPro prediction	TCGA
ncRI-40090351	SNHG1	NONHSAG008552	lncRNA	hnRNPM	P52272	protein	Integrative genome-wide analysis reveals cooperative regulation of alternative splicing by hnRNP proteins;CLIPseq data were analysed by CLIPdb	eCLIP;CLIP-Seq	22574288;22955616	Homo sapiens	HepG2;HEK293T;K562	ncRNA-protein binding	binding	RNA-Protein	ENCODE;High-throughput data combine LncPro prediction	TCGA
ncRI-40090610	LINC00273	NONHSAG019269	lncRNA	hnRNPM	P52272	protein	Integrative genome-wide analysis reveals cooperative regulation of alternative splicing by hnRNP proteins;CLIPseq data were analysed by CLIPdb	CLIP-Seq	22574288	Homo sapiens	HEK293T	ncRNA-protein binding	binding	RNA-Protein	High-throughput data combine LncPro prediction	TCGA
ncRI-40091407	PVT1	NONHSAG051258	lncRNA	hnRNPM	P52272	protein	Integrative genome-wide analysis reveals cooperative regulation of alternative splicing by hnRNP proteins;CLIPseq data were analysed by CLIPdb	eCLIP;CLIP-Seq	22574288;22955616	Homo sapiens	HepG2;HEK293T;K562	ncRNA-protein binding	binding	RNA-Protein	ENCODE;High-throughput data	TCGA
ncRI-40092632	SNHG1	NONHSAG008552	lncRNA	CPSF7	Q8N684	protein	We performed PAR-CLIP experiments for 3' end processing factors;CLIPseq data were analysed by CLIPdb	PAR-CLIP	22813749	Homo sapiens	HEK293	ncRNA-protein binding	binding	RNA-Protein	High-throughput data combine LncPro prediction	TCGA
ncRI-40093786	LINC00273	NONHSAG019269	lncRNA	CPSF7	Q8N684	protein	We performed PAR-CLIP experiments for 3' end processing factors;CLIPseq data were analysed by CLIPdb	PAR-CLIP	22813749	Homo sapiens	HEK293	ncRNA-protein binding	binding	RNA-Protein	High-throughput data combine LncPro prediction	TCGA
ncRI-40096668	SNHG15	NONHSAG047504	lncRNA	CPSF7	Q8N684	protein	We performed PAR-CLIP experiments for 3' end processing factors;CLIPseq data were analysed by CLIPdb	PAR-CLIP	22813749	Homo sapiens	HEK293	ncRNA-protein binding	binding	RNA-Protein	High-throughput data	TCGA
ncRI-40097004	PVT1	NONHSAG051258	lncRNA	CPSF7	Q8N684	protein	We performed PAR-CLIP experiments for 3' end processing factors;CLIPseq data were analysed by CLIPdb	PAR-CLIP	22813749	Homo sapiens	HEK293	ncRNA-protein binding	binding	RNA-Protein	High-throughput data	TCGA
ncRI-40097322	MIR503HG	NONHSAG055350	lncRNA	CPSF7	Q8N684	protein	We performed PAR-CLIP experiments for 3' end processing factors;CLIPseq data were analysed by CLIPdb	PAR-CLIP	22813749	Homo sapiens	HEK293	ncRNA-protein binding	binding	RNA-Protein	High-throughput data combine LncPro prediction	TCGA
ncRI-40097820	SNHG1	NONHSAG008552	lncRNA	CPSF6	Q16630	protein	We performed PAR-CLIP experiments for 3' end processing factors;CLIPseq data were analysed by CLIPdb	eCLIP;PAR-CLIP	22813749;22955616	Homo sapiens	HEK293;K562	ncRNA-protein binding	binding	RNA-Protein	ENCODE;High-throughput data combine LncPro prediction	TCGA
ncRI-40098510	LINC00273	NONHSAG019269	lncRNA	CPSF6	Q16630	protein	We performed PAR-CLIP experiments for 3' end processing factors;CLIPseq data were analysed by CLIPdb	PAR-CLIP	22813749	Homo sapiens	HEK293	ncRNA-protein binding	binding	RNA-Protein	High-throughput data combine LncPro prediction	TCGA
ncRI-40100084	SNHG15	NONHSAG047504	lncRNA	CPSF6	Q16630	protein	We performed PAR-CLIP experiments for 3' end processing factors;CLIPseq data were analysed by CLIPdb	eCLIP;PAR-CLIP	22813749;22955616	Homo sapiens	HEK293;K562	ncRNA-protein binding	binding	RNA-Protein	ENCODE;High-throughput data combine LncPro prediction	TCGA
ncRI-40100431	SNHG1	NONHSAG008552	lncRNA	CPSF4	O95639	protein	We performed PAR-CLIP experiments for 3' end processing factors;CLIPseq data were analysed by CLIPdb	PAR-CLIP	22813749	Homo sapiens	HEK293	ncRNA-protein binding	binding	RNA-Protein	High-throughput data combine LncPro prediction	TCGA
ncRI-40100459	LINC00273	NONHSAG019269	lncRNA	CPSF4	O95639	protein	We performed PAR-CLIP experiments for 3' end processing factors;CLIPseq data were analysed by CLIPdb	PAR-CLIP	22813749	Homo sapiens	HEK293	ncRNA-protein binding	binding	RNA-Protein	High-throughput data combine LncPro prediction	TCGA
ncRI-40100545	SNHG1	NONHSAG008552	lncRNA	CPSF3	Q9UKF6	protein	We performed PAR-CLIP experiments for 3' end processing factors;CLIPseq data were analysed by CLIPdb	PAR-CLIP	22813749	Homo sapiens	HEK293	ncRNA-protein binding	binding	RNA-Protein	High-throughput data combine LncPro prediction	TCGA
ncRI-40100568	LINC00273	NONHSAG019269	lncRNA	CPSF3	Q9UKF6	protein	We performed PAR-CLIP experiments for 3' end processing factors;CLIPseq data were analysed by CLIPdb	PAR-CLIP	22813749	Homo sapiens	HEK293	ncRNA-protein binding	binding	RNA-Protein	High-throughput data combine LncPro prediction	TCGA
ncRI-40100674	SNHG1	NONHSAG008552	lncRNA	CPSF1	Q10570	protein	We performed PAR-CLIP experiments for 3' end processing factors;CLIPseq data were analysed by CLIPdb	PAR-CLIP	22813749	Homo sapiens	HEK293	ncRNA-protein binding	binding	RNA-Protein	High-throughput data combine LncPro prediction	TCGA
ncRI-40100723	LINC00273	NONHSAG019269	lncRNA	CPSF1	Q10570	protein	We performed PAR-CLIP experiments for 3' end processing factors;CLIPseq data were analysed by CLIPdb	PAR-CLIP	22813749	Homo sapiens	HEK293	ncRNA-protein binding	binding	RNA-Protein	High-throughput data combine LncPro prediction	TCGA
ncRI-40100813	PVT1	NONHSAG051258	lncRNA	CPSF1	Q10570	protein	We performed PAR-CLIP experiments for 3' end processing factors;CLIPseq data were analysed by CLIPdb	PAR-CLIP	22813749	Homo sapiens	HEK293	ncRNA-protein binding	binding	RNA-Protein	High-throughput data	TCGA
ncRI-40101366	SNHG1	NONHSAG008552	lncRNA	CSTF2	P33240	protein	We performed PAR-CLIP experiments for 3' end processing factors;CLIPseq data were analysed by CLIPdb	eCLIP;PAR-CLIP;iCLIP	22813749;23112178;22955616	Homo sapiens	HEK293;HeLa;HepG2	ncRNA-protein binding	binding	RNA-Protein	ENCODE;High-throughput data combine LncPro prediction	TCGA
ncRI-40101755	AL589743.1	NONHSAG014330	lncRNA	CSTF2	P33240	protein	We performed PAR-CLIP experiments for 3' end processing factors;CLIPseq data were analysed by CLIPdb	eCLIP;PAR-CLIP;iCLIP	22813749;23112178;22955616	Homo sapiens	HEK293;HeLa;HepG2	ncRNA-protein binding	binding	RNA-Protein	ENCODE;High-throughput data	TCGA
ncRI-40102088	LINC00273	NONHSAG019269	lncRNA	CSTF2	P33240	protein	We performed PAR-CLIP experiments for 3' end processing factors;CLIPseq data were analysed by CLIPdb	iCLIP;PAR-CLIP	22813749;23112178	Homo sapiens	HEK293;HeLa	ncRNA-protein binding	binding	RNA-Protein	High-throughput data combine LncPro prediction	TCGA
ncRI-40102150	FENDRR	NONHSAG020218	lncRNA	CSTF2	P33240	protein	We performed PAR-CLIP experiments for 3' end processing factors;CLIPseq data were analysed by CLIPdb	iCLIP;PAR-CLIP	22813749;23112178	Homo sapiens	HEK293;HeLa	ncRNA-protein binding	binding	RNA-Protein	High-throughput data	TCGA
ncRI-40102178	MIR22HG	NONHSAG020474	lncRNA	CSTF2	P33240	protein	We performed PAR-CLIP experiments for 3' end processing factors;CLIPseq data were analysed by CLIPdb	eCLIP;PAR-CLIP;iCLIP	22813749;23112178;22955616	Homo sapiens	HEK293;HeLa;HepG2	ncRNA-protein binding	binding	RNA-Protein	ENCODE;High-throughput data combine LncPro prediction	TCGA
ncRI-40103499	LUCAT1	NONHSAG041002	lncRNA	CSTF2	P33240	protein	We performed PAR-CLIP experiments for 3' end processing factors;CLIPseq data were analysed by CLIPdb	PAR-CLIP	22813749	Homo sapiens	HEK293	ncRNA-protein binding	binding	RNA-Protein	High-throughput data	TCGA
ncRI-40103854	SNHG15	NONHSAG047504	lncRNA	CSTF2	P33240	protein	We performed PAR-CLIP experiments for 3' end processing factors;CLIPseq data were analysed by CLIPdb	iCLIP;PAR-CLIP	22813749;23112178	Homo sapiens	HEK293;HeLa	ncRNA-protein binding	binding	RNA-Protein	High-throughput data combine LncPro prediction	TCGA
ncRI-40104120	PVT1	NONHSAG051258	lncRNA	CSTF2	P33240	protein	We performed PAR-CLIP experiments for 3' end processing factors;CLIPseq data were analysed by CLIPdb	eCLIP;PAR-CLIP;iCLIP	22813749;23112178;22955616	Homo sapiens	HEK293;HeLa;HepG2	ncRNA-protein binding	binding	RNA-Protein	ENCODE;High-throughput data	TCGA
ncRI-40104784	SNHG1	NONHSAG008552	lncRNA	CSTF2T	Q9H0L4	protein	We performed PAR-CLIP experiments for 3' end processing factors;CLIPseq data were analysed by CLIPdb	eCLIP;PAR-CLIP	22813749;22955616	Homo sapiens	HEK293;HepG2;K562	ncRNA-protein binding	binding	RNA-Protein	ENCODE;High-throughput data combine LncPro prediction	TCGA
ncRI-40105310	LINC00273	NONHSAG019269	lncRNA	CSTF2T	Q9H0L4	protein	We performed PAR-CLIP experiments for 3' end processing factors;CLIPseq data were analysed by CLIPdb	PAR-CLIP	22813749	Homo sapiens	HEK293	ncRNA-protein binding	binding	RNA-Protein	High-throughput data combine LncPro prediction	TCGA
ncRI-40106543	SNHG15	NONHSAG047504	lncRNA	CSTF2T	Q9H0L4	protein	We performed PAR-CLIP experiments for 3' end processing factors;CLIPseq data were analysed by CLIPdb	eCLIP;PAR-CLIP	22813749;22955616	Homo sapiens	HEK293;K562	ncRNA-protein binding	binding	RNA-Protein	ENCODE;High-throughput data combine LncPro prediction	TCGA
ncRI-40106897	SNHG1	NONHSAG008552	lncRNA	C17ORF85	Q53F19	protein	The mRNA-bound proteome and its global occupancy profile on protein-coding transcripts;CLIPseq data were analysed by CLIPdb	PAR-CLIP	22681889	Homo sapiens	HEK293	ncRNA-protein binding	binding	RNA-Protein	High-throughput data combine LncPro prediction	TCGA
ncRI-40106982	LINC00273	NONHSAG019269	lncRNA	C17ORF85	Q53F19	protein	The mRNA-bound proteome and its global occupancy profile on protein-coding transcripts;CLIPseq data were analysed by CLIPdb	PAR-CLIP	22681889	Homo sapiens	HEK293	ncRNA-protein binding	binding	RNA-Protein	High-throughput data combine LncPro prediction	TCGA
ncRI-40106993	MIR22HG	NONHSAG020474	lncRNA	C17ORF85	Q53F19	protein	The mRNA-bound proteome and its global occupancy profile on protein-coding transcripts;CLIPseq data were analysed by CLIPdb	PAR-CLIP	22681889	Homo sapiens	HEK293	ncRNA-protein binding	binding	RNA-Protein	High-throughput data	TCGA
ncRI-40107336	SNHG1	NONHSAG008552	lncRNA	Caprin1	A0A087X082	protein	The mRNA-bound proteome and its global occupancy profile on protein-coding transcripts;CLIPseq data were analysed by CLIPdb	PAR-CLIP	22681889	Homo sapiens	HEK293	ncRNA-protein binding	binding	RNA-Protein	High-throughput data	TCGA
ncRI-40107552	LINC00273	NONHSAG019269	lncRNA	Caprin1	A0A087X082	protein	The mRNA-bound proteome and its global occupancy profile on protein-coding transcripts;CLIPseq data were analysed by CLIPdb	PAR-CLIP	22681889	Homo sapiens	HEK293	ncRNA-protein binding	binding	RNA-Protein	High-throughput data	TCGA
ncRI-40108271	LINC00273	NONHSAG019269	lncRNA	ALKBH5	K7ER58	protein	The mRNA-bound proteome and its global occupancy profile on protein-coding transcripts;CLIPseq data were analysed by CLIPdb	PAR-CLIP	22681889	Homo sapiens	HEK293	ncRNA-protein binding	binding	RNA-Protein	High-throughput data	TCGA
ncRI-40108283	MIR22HG	NONHSAG020474	lncRNA	ALKBH5	K7ER58	protein	The mRNA-bound proteome and its global occupancy profile on protein-coding transcripts;CLIPseq data were analysed by CLIPdb	PAR-CLIP	22681889	Homo sapiens	HEK293	ncRNA-protein binding	binding	RNA-Protein	High-throughput data	TCGA
ncRI-40108475	PVT1	NONHSAG051258	lncRNA	ALKBH5	K7ER58	protein	The mRNA-bound proteome and its global occupancy profile on protein-coding transcripts;CLIPseq data were analysed by CLIPdb	PAR-CLIP	22681889	Homo sapiens	HEK293	ncRNA-protein binding	binding	RNA-Protein	High-throughput data	TCGA
ncRI-40108624	LINC00595	NONHSAG006313	lncRNA	RTCB	Q9Y3I0	protein	The mRNA-bound proteome and its global occupancy profile on protein-coding transcripts;CLIPseq data were analysed by CLIPdb	PAR-CLIP	22681889	Homo sapiens	HEK293	ncRNA-protein binding	binding	RNA-Protein	High-throughput data combine LncPro prediction	TCGA
ncRI-40108665	SNHG1	NONHSAG008552	lncRNA	RTCB	Q9Y3I0	protein	The mRNA-bound proteome and its global occupancy profile on protein-coding transcripts;CLIPseq data were analysed by CLIPdb	PAR-CLIP	22681889	Homo sapiens	HEK293	ncRNA-protein binding	binding	RNA-Protein	High-throughput data combine LncPro prediction	TCGA
ncRI-40108902	LINC00273	NONHSAG019269	lncRNA	RTCB	Q9Y3I0	protein	The mRNA-bound proteome and its global occupancy profile on protein-coding transcripts;CLIPseq data were analysed by CLIPdb	PAR-CLIP	22681889	Homo sapiens	HEK293	ncRNA-protein binding	binding	RNA-Protein	High-throughput data combine LncPro prediction	TCGA
ncRI-40108937	MIR22HG	NONHSAG020474	lncRNA	RTCB	Q9Y3I0	protein	The mRNA-bound proteome and its global occupancy profile on protein-coding transcripts;CLIPseq data were analysed by CLIPdb	PAR-CLIP	22681889	Homo sapiens	HEK293	ncRNA-protein binding	binding	RNA-Protein	High-throughput data	TCGA
ncRI-40109403	SNHG15	NONHSAG047504	lncRNA	RTCB	Q9Y3I0	protein	The mRNA-bound proteome and its global occupancy profile on protein-coding transcripts;CLIPseq data were analysed by CLIPdb	PAR-CLIP	22681889	Homo sapiens	HEK293	ncRNA-protein binding	binding	RNA-Protein	High-throughput data combine LncPro prediction	TCGA
ncRI-40109906	SNHG1	NONHSAG008552	lncRNA	ZC3H7B	Q9UGR2	protein	The mRNA-bound proteome and its global occupancy profile on protein-coding transcripts;CLIPseq data were analysed by CLIPdb	PAR-CLIP	22681889	Homo sapiens	HEK293	ncRNA-protein binding	binding	RNA-Protein	High-throughput data combine LncPro prediction	TCGA
ncRI-40110377	LINC00273	NONHSAG019269	lncRNA	ZC3H7B	Q9UGR2	protein	The mRNA-bound proteome and its global occupancy profile on protein-coding transcripts;CLIPseq data were analysed by CLIPdb	PAR-CLIP	22681889	Homo sapiens	HEK293	ncRNA-protein binding	binding	RNA-Protein	High-throughput data combine LncPro prediction	TCGA
ncRI-40111964	SNHG1	NONHSAG008552	lncRNA	CPSF5	O43809	protein	We performed PAR-CLIP experiments for 3' end processing factors;CLIPseq data were analysed by CLIPdb	PAR-CLIP	22813749	Homo sapiens	HEK293	ncRNA-protein binding	binding	RNA-Protein	High-throughput data combine LncPro prediction	TCGA
ncRI-40112273	LINC00273	NONHSAG019269	lncRNA	CPSF5	O43809	protein	We performed PAR-CLIP experiments for 3' end processing factors;CLIPseq data were analysed by CLIPdb	PAR-CLIP	22813749	Homo sapiens	HEK293	ncRNA-protein binding	binding	RNA-Protein	High-throughput data combine LncPro prediction	TCGA
ncRI-40113020	SNHG15	NONHSAG047504	lncRNA	CPSF5	O43809	protein	We performed PAR-CLIP experiments for 3' end processing factors;CLIPseq data were analysed by CLIPdb	PAR-CLIP	22813749	Homo sapiens	HEK293	ncRNA-protein binding	binding	RNA-Protein	High-throughput data combine LncPro prediction	TCGA
ncRI-40113068	PVT1	NONHSAG051258	lncRNA	CPSF5	O43809	protein	We performed PAR-CLIP experiments for 3' end processing factors;CLIPseq data were analysed by CLIPdb	PAR-CLIP	22813749	Homo sapiens	HEK293	ncRNA-protein binding	binding	RNA-Protein	High-throughput data	TCGA
ncRI-40113155	LINC00273	NONHSAG019269	lncRNA	DGCR8	Q8WYQ5	protein	DGCR8 HITS-CLIP reveals novel functions for the Microprocessor (CLIP-seq);CLIPseq data were analysed by CLIPdb	HITS-CLIP	22796965;23995758	Homo sapiens	HEK293T	ncRNA-protein binding	binding	RNA-Protein	High-throughput data combine LncPro prediction	TCGA
ncRI-40113279	SNHG1	NONHSAG008552	lncRNA	FMR1	-	protein	FMR1 targets distinct mRNA sequence elements to regulate protein expression;CLIPseq data were analysed by CLIPdb	PAR-CLIP	23235829	Homo sapiens	HEK293	ncRNA-protein binding	binding	RNA-Protein	High-throughput data	TCGA
ncRI-40113420	LINC00273	NONHSAG019269	lncRNA	FMR1	-	protein	FMR1 targets distinct mRNA sequence elements to regulate protein expression;CLIPseq data were analysed by CLIPdb	PAR-CLIP	23235829	Homo sapiens	HEK293	ncRNA-protein binding	binding	RNA-Protein	High-throughput data	TCGA
ncRI-40113930	SNHG1	NONHSAG008552	lncRNA	FXR2	P51116	protein	FMR1 targets distinct mRNA sequence elements to regulate protein expression;CLIPseq data were analysed by CLIPdb	eCLIP;PAR-CLIP	23235829;22955616	Homo sapiens	HEK293;K562	ncRNA-protein binding	binding	RNA-Protein	ENCODE;High-throughput data combine LncPro prediction	TCGA
ncRI-40114154	LINC00273	NONHSAG019269	lncRNA	FXR2	P51116	protein	FMR1 targets distinct mRNA sequence elements to regulate protein expression;CLIPseq data were analysed by CLIPdb	PAR-CLIP	23235829	Homo sapiens	HEK293	ncRNA-protein binding	binding	RNA-Protein	High-throughput data combine LncPro prediction	TCGA
ncRI-40114918	LINC00273	NONHSAG019269	lncRNA	FXR1	P51114	protein	FMR1 targets distinct mRNA sequence elements to regulate protein expression;CLIPseq data were analysed by CLIPdb	PAR-CLIP	23235829	Homo sapiens	HEK293	ncRNA-protein binding	binding	RNA-Protein	High-throughput data combine LncPro prediction	TCGA
ncRI-40114926	MIR22HG	NONHSAG020474	lncRNA	FXR1	P51114	protein	FMR1 targets distinct mRNA sequence elements to regulate protein expression;CLIPseq data were analysed by CLIPdb	PAR-CLIP	23235829	Homo sapiens	HEK293	ncRNA-protein binding	binding	RNA-Protein	High-throughput data	TCGA
ncRI-40115185	MIR503HG	NONHSAG055350	lncRNA	FXR1	P51114	protein	FMR1 targets distinct mRNA sequence elements to regulate protein expression;CLIPseq data were analysed by CLIPdb	PAR-CLIP	23235829	Homo sapiens	HEK293	ncRNA-protein binding	binding	RNA-Protein	High-throughput data combine LncPro prediction	TCGA
ncRI-40115322	SNHG1	NONHSAG008552	lncRNA	eIF4AIII	P38919	protein	CLIP-seq of eIF4AIII reveals transcriptome-wide mapping of the human exon junction complex;CLIPseq data were analysed by CLIPdb	CLIP-Seq	23085716	Homo sapiens	HeLa	ncRNA-protein binding	binding	RNA-Protein	High-throughput data	TCGA
ncRI-40115523	LINC00273	NONHSAG019269	lncRNA	eIF4AIII	P38919	protein	CLIP-seq of eIF4AIII reveals transcriptome-wide mapping of the human exon junction complex;CLIPseq data were analysed by CLIPdb	CLIP-Seq	23085716	Homo sapiens	HeLa	ncRNA-protein binding	binding	RNA-Protein	High-throughput data combine LncPro prediction	TCGA
ncRI-40115906	PVT1	NONHSAG051258	lncRNA	eIF4AIII	P38919	protein	CLIP-seq of eIF4AIII reveals transcriptome-wide mapping of the human exon junction complex;CLIPseq data were analysed by CLIPdb	CLIP-Seq	23085716	Homo sapiens	HeLa	ncRNA-protein binding	binding	RNA-Protein	High-throughput data	TCGA
ncRI-40116831	SNHG1	NONHSAG008552	lncRNA	LIN28A	Q8K3Y3	protein	Identification of mRNAs bound and regulated by human LIN28 proteins and molecular requirements for RNA recognition;CLIPseq data were analysed by CLIPdb	PAR-CLIP	23481595	Homo sapiens	HeLa	ncRNA-protein binding	binding	RNA-Protein	High-throughput data	TCGA
ncRI-40116942	LINC00273	NONHSAG019269	lncRNA	LIN28A	Q8K3Y3	protein	Identification of mRNAs bound and regulated by human LIN28 proteins and molecular requirements for RNA recognition;CLIPseq data were analysed by CLIPdb	PAR-CLIP	23481595	Homo sapiens	HeLa	ncRNA-protein binding	binding	RNA-Protein	High-throughput data	TCGA
ncRI-40116958	MIR22HG	NONHSAG020474	lncRNA	LIN28A	Q8K3Y3	protein	Identification of mRNAs bound and regulated by human LIN28 proteins and molecular requirements for RNA recognition;CLIPseq data were analysed by CLIPdb	PAR-CLIP	23481595	Homo sapiens	HeLa	ncRNA-protein binding	binding	RNA-Protein	High-throughput data	TCGA
ncRI-40117292	LINC00273	NONHSAG019269	lncRNA	LIN28B	Q6ZN17	protein	Identification of mRNAs bound and regulated by human LIN28 proteins and molecular requirements for RNA recognition;CLIPseq data were analysed by CLIPdb	PAR-CLIP	23481595	Homo sapiens	HeLa	ncRNA-protein binding	binding	RNA-Protein	High-throughput data combine LncPro prediction	TCGA
ncRI-40117398	SNHG1	NONHSAG008552	lncRNA	YTHDF2	Q9Y5A9	protein	By using crosslinking and immunoprecipitation, we have identified over 4000 substrate RNA of YTHDF2;CLIPseq data were analysed by CLIPdb	PAR-CLIP	23453015;24284625	Homo sapiens	HeLa	ncRNA-protein binding	binding	RNA-Protein	High-throughput data combine LncPro prediction	TCGA
ncRI-40117493	LINC00273	NONHSAG019269	lncRNA	YTHDF2	Q9Y5A9	protein	By using crosslinking and immunoprecipitation, we have identified over 4000 substrate RNA of YTHDF2;CLIPseq data were analysed by CLIPdb	PAR-CLIP	23453015;24284625	Homo sapiens	HeLa	ncRNA-protein binding	binding	RNA-Protein	High-throughput data combine LncPro prediction	TCGA
ncRI-40117803	LINC00273	NONHSAG019269	lncRNA	Ataxin-2	Q99700	protein	High-throughput sequencing of Ataxin-2-bound RNAs prepared by PAR-CLIP revealed that Ataxin-2 binds predominantly to uridine-rich elements;CLIPseq data were analysed by CLIPdb	PAR-CLIP	24954906	Homo sapiens	HEK293T	ncRNA-protein binding	binding	RNA-Protein	High-throughput data combine LncPro prediction	TCGA
ncRI-40117966	LINC00273	NONHSAG019269	lncRNA	FUS	P35637	protein	High-throughput sequencing of Ataxin-2-bound RNAs prepared by PAR-CLIP revealed that Ataxin-2 binds predominantly to uridine-rich elements;CLIPseq data were analysed by CLIPdb	CLIP-Seq;PAR-CLIP	23023293;24954906	Homo sapiens	human brain;HEK293T	ncRNA-protein binding	binding	RNA-Protein	High-throughput data combine LncPro prediction	TCGA
ncRI-40118080	SNHG15	NONHSAG047504	lncRNA	FUS	P35637	protein	High-throughput sequencing of Ataxin-2-bound RNAs prepared by PAR-CLIP revealed that Ataxin-2 binds predominantly to uridine-rich elements;CLIPseq data were analysed by CLIPdb	CLIP-Seq;PAR-CLIP	23023293;24954906	Homo sapiens	human brain;HEK293T	ncRNA-protein binding	binding	RNA-Protein	High-throughput data combine LncPro prediction	TCGA
ncRI-40118199	LINC00273	NONHSAG019269	lncRNA	TARDBP	A0A087WZM1	protein	High-throughput sequencing of Ataxin-2-bound RNAs prepared by PAR-CLIP revealed that Ataxin-2 binds predominantly to uridine-rich elements;CLIPseq data were analysed by CLIPdb	PAR-CLIP	24954906	Homo sapiens	HEK293T	ncRNA-protein binding	binding	RNA-Protein	High-throughput data	TCGA
ncRI-40119150	LINC00273	NONHSAG019269	lncRNA	hnRNPC	P07910	protein	Quantitative iCLIP reveals genome-wide competition of hnRNP C and U2AF65;CLIPseq data were analysed by CLIPdb	iCLIP	20601959;23374342	Homo sapiens	HeLa	ncRNA-protein binding	binding	RNA-Protein	High-throughput data combine LncPro prediction	TCGA
ncRI-40120315	PVT1	NONHSAG051258	lncRNA	hnRNPC	P07910	protein	Quantitative iCLIP reveals genome-wide competition of hnRNP C and U2AF65;CLIPseq data were analysed by CLIPdb	eCLIP;iCLIP	23374342;20601959;22955616	Homo sapiens	HeLa;HepG2	ncRNA-protein binding	binding	RNA-Protein	ENCODE;High-throughput data	TCGA
ncRI-40120544	LINC00273	NONHSAG019269	lncRNA	TIA1	P31483	protein	iCLIP predicts the dual splicing effects of TIA-RNA interactions;CLIPseq data were analysed by CLIPdb	iCLIP	21048981	Homo sapiens	HeLa	ncRNA-protein binding	binding	RNA-Protein	High-throughput data combine LncPro prediction	TCGA
ncRI-40120854	LINC00273	NONHSAG019269	lncRNA	TIAL1	E7ETC0	protein	iCLIP predicts the dual splicing effects of TIA-RNA interactions;CLIPseq data were analysed by CLIPdb	iCLIP	21048981	Homo sapiens	HeLa	ncRNA-protein binding	binding	RNA-Protein	High-throughput data	TCGA
ncRI-40121177	LINC00273	NONHSAG019269	lncRNA	TDP-43	-	protein	CLIP-Seq of human brain and neuroblastoma sample to characterisethe RNA targets and position-dependent splicing regulation by TDP-43;CLIPseq data were analysed by CLIPdb	iCLIP	21358640	Homo sapiens	SH-SY5Y;H9	ncRNA-protein binding	binding	RNA-Protein	High-throughput data	TCGA
ncRI-40121278	SNHG1	NONHSAG008552	lncRNA	TDP-43	-	protein	CLIP-Seq of human brain and neuroblastoma sample to characterisethe RNA targets and position-dependent splicing regulation by TDP-43;CLIPseq data were analysed by CLIPdb	iCLIP	21358640	Homo sapiens	SH-SY5Y	ncRNA-protein binding	binding	RNA-Protein	High-throughput data	TCGA
ncRI-40121610	PVT1	NONHSAG051258	lncRNA	TDP-43	-	protein	CLIP-Seq of human brain and neuroblastoma sample to characterisethe RNA targets and position-dependent splicing regulation by TDP-43;CLIPseq data were analysed by CLIPdb	iCLIP	21358640	Homo sapiens	SH-SY5Y	ncRNA-protein binding	binding	RNA-Protein	High-throughput data	TCGA
ncRI-40122293	SNHG15	NONHSAG047504	lncRNA	TDP-43	-	protein	CLIP-Seq of human brain and neuroblastoma sample to characterisethe RNA targets and position-dependent splicing regulation by TDP-43;CLIPseq data were analysed by CLIPdb	iCLIP	21358640	Homo sapiens	SH-SY5Y	ncRNA-protein binding	binding	RNA-Protein	High-throughput data	TCGA
ncRI-40123097	SNHG1	NONHSAG008552	lncRNA	TARBP2	Q15633	protein	Identify TARBP2 binding sites on endogenous RNA.	HITS-CLIP	25043050	Homo sapiens	MDA-LM2	ncRNA-protein binding	binding	RNA-Protein	High-throughput data combine LncPro prediction	TCGA
ncRI-40123610	FRMD6-AS2	NONHSAG014947	lncRNA	TARBP2	Q15633	protein	Identify TARBP2 binding sites on endogenous RNA.	HITS-CLIP	25043050	Homo sapiens	MDA-LM2	ncRNA-protein binding	binding	RNA-Protein	High-throughput data combine LncPro prediction	TCGA
ncRI-40123963	LINC00273	NONHSAG019269	lncRNA	TARBP2	Q15633	protein	Identify TARBP2 binding sites on endogenous RNA.	HITS-CLIP	25043050	Homo sapiens	MDA-LM2	ncRNA-protein binding	binding	RNA-Protein	High-throughput data combine LncPro prediction	TCGA
ncRI-40125197	ADAMTS9-AS2	NONHSAG035335	lncRNA	TARBP2	Q15633	protein	Identify TARBP2 binding sites on endogenous RNA.	HITS-CLIP	25043050	Homo sapiens	MDA-LM2	ncRNA-protein binding	binding	RNA-Protein	High-throughput data	TCGA
ncRI-40125671	LUCAT1	NONHSAG041002	lncRNA	TARBP2	Q15633	protein	Identify TARBP2 binding sites on endogenous RNA.	HITS-CLIP	25043050	Homo sapiens	MDA-LM2	ncRNA-protein binding	binding	RNA-Protein	High-throughput data	TCGA
ncRI-40126410	PVT1	NONHSAG051258	lncRNA	TARBP2	Q15633	protein	Identify TARBP2 binding sites on endogenous RNA.	HITS-CLIP	25043050	Homo sapiens	MDA-LM2	ncRNA-protein binding	binding	RNA-Protein	High-throughput data	TCGA
ncRI-40128148	LINC00702	NONHSAG005060	lncRNA	RBM6	P78332	protein	CLIP-Seq analysis of RBM5, RBM6 and RBM10, with 2 biological replicates and one non-specific control for each protein.	CLIP-Seq	24332178	Homo sapiens	HeLa	ncRNA-protein binding	binding	RNA-Protein	High-throughput data	TCGA
ncRI-40128177	SFTA1P	NONHSAG005214	lncRNA	RBM6	P78332	protein	CLIP-Seq analysis of RBM5, RBM6 and RBM10, with 2 biological replicates and one non-specific control for each protein.	CLIP-Seq	24332178	Homo sapiens	HeLa	ncRNA-protein binding	binding	RNA-Protein	High-throughput data combine LncPro prediction	TCGA
ncRI-40128348	LINC00595	NONHSAG006313	lncRNA	RBM6	P78332	protein	CLIP-Seq analysis of RBM5, RBM6 and RBM10, with 2 biological replicates and one non-specific control for each protein.	CLIP-Seq	24332178	Homo sapiens	HeLa	ncRNA-protein binding	binding	RNA-Protein	High-throughput data combine LncPro prediction	TCGA
ncRI-40129956	FRMD6-AS2	NONHSAG014947	lncRNA	RBM6	P78332	protein	CLIP-Seq analysis of RBM5, RBM6 and RBM10, with 2 biological replicates and one non-specific control for each protein.	CLIP-Seq	24332178	Homo sapiens	HeLa	ncRNA-protein binding	binding	RNA-Protein	High-throughput data combine LncPro prediction	TCGA
ncRI-40130942	FENDRR	NONHSAG020218	lncRNA	RBM6	P78332	protein	CLIP-Seq analysis of RBM5, RBM6 and RBM10, with 2 biological replicates and one non-specific control for each protein.	CLIP-Seq	24332178	Homo sapiens	HeLa	ncRNA-protein binding	binding	RNA-Protein	High-throughput data	TCGA
ncRI-40131731	TINCR	NONHSAG024566	lncRNA	RBM6	P78332	protein	CLIP-Seq analysis of RBM5, RBM6 and RBM10, with 2 biological replicates and one non-specific control for each protein.	CLIP-Seq	24332178	Homo sapiens	HeLa	ncRNA-protein binding	binding	RNA-Protein	High-throughput data combine LncPro prediction	TCGA
ncRI-40133717	ADAMTS9-AS2	NONHSAG035335	lncRNA	RBM6	P78332	protein	CLIP-Seq analysis of RBM5, RBM6 and RBM10, with 2 biological replicates and one non-specific control for each protein.	CLIP-Seq	24332178	Homo sapiens	HeLa	ncRNA-protein binding	binding	RNA-Protein	High-throughput data	TCGA
ncRI-40136671	PVT1	NONHSAG051258	lncRNA	RBM6	P78332	protein	CLIP-Seq analysis of RBM5, RBM6 and RBM10, with 2 biological replicates and one non-specific control for each protein.	CLIP-Seq	24332178	Homo sapiens	HeLa	ncRNA-protein binding	binding	RNA-Protein	High-throughput data	TCGA
ncRI-40137339	MIR503HG	NONHSAG055350	lncRNA	RBM6	P78332	protein	CLIP-Seq analysis of RBM5, RBM6 and RBM10, with 2 biological replicates and one non-specific control for each protein.	CLIP-Seq	24332178	Homo sapiens	HeLa	ncRNA-protein binding	binding	RNA-Protein	High-throughput data combine LncPro prediction	TCGA
ncRI-40138169	LINC00702	NONHSAG005060	lncRNA	RBM10	P98175	protein	CLIP-Seq analysis of RBM5, RBM6 and RBM10, with 2 biological replicates and one non-specific control for each protein.	CLIP-Seq	24332178	Homo sapiens	HeLa	ncRNA-protein binding	binding	RNA-Protein	High-throughput data	TCGA
ncRI-40138346	LINC00595	NONHSAG006313	lncRNA	RBM10	P98175	protein	CLIP-Seq analysis of RBM5, RBM6 and RBM10, with 2 biological replicates and one non-specific control for each protein.	CLIP-Seq	24332178	Homo sapiens	HeLa	ncRNA-protein binding	binding	RNA-Protein	High-throughput data	TCGA
ncRI-40139703	AL589743.1	NONHSAG014330	lncRNA	RBM10	P98175	protein	CLIP-Seq analysis of RBM5, RBM6 and RBM10, with 2 biological replicates and one non-specific control for each protein.	CLIP-Seq	24332178	Homo sapiens	HeLa	ncRNA-protein binding	binding	RNA-Protein	High-throughput data	TCGA
ncRI-40139803	FRMD6-AS2	NONHSAG014947	lncRNA	RBM10	P98175	protein	CLIP-Seq analysis of RBM5, RBM6 and RBM10, with 2 biological replicates and one non-specific control for each protein.	CLIP-Seq	24332178	Homo sapiens	HeLa	ncRNA-protein binding	binding	RNA-Protein	High-throughput data combine LncPro prediction	TCGA
ncRI-40140654	FENDRR	NONHSAG020218	lncRNA	RBM10	P98175	protein	CLIP-Seq analysis of RBM5, RBM6 and RBM10, with 2 biological replicates and one non-specific control for each protein.	CLIP-Seq	24332178	Homo sapiens	HeLa	ncRNA-protein binding	binding	RNA-Protein	High-throughput data	TCGA
ncRI-40141338	TINCR	NONHSAG024566	lncRNA	RBM10	P98175	protein	CLIP-Seq analysis of RBM5, RBM6 and RBM10, with 2 biological replicates and one non-specific control for each protein.	CLIP-Seq	24332178	Homo sapiens	HeLa	ncRNA-protein binding	binding	RNA-Protein	High-throughput data combine LncPro prediction	TCGA
ncRI-40143023	ADAMTS9-AS2	NONHSAG035335	lncRNA	RBM10	P98175	protein	CLIP-Seq analysis of RBM5, RBM6 and RBM10, with 2 biological replicates and one non-specific control for each protein.	CLIP-Seq	24332178	Homo sapiens	HeLa	ncRNA-protein binding	binding	RNA-Protein	High-throughput data	TCGA
ncRI-40143886	GDNF-AS1	NONHSAG040212	lncRNA	RBM10	P98175	protein	CLIP-Seq analysis of RBM5, RBM6 and RBM10, with 2 biological replicates and one non-specific control for each protein.	CLIP-Seq	24332178	Homo sapiens	HeLa	ncRNA-protein binding	binding	RNA-Protein	High-throughput data	TCGA
ncRI-40145591	PVT1	NONHSAG051258	lncRNA	RBM10	P98175	protein	CLIP-Seq analysis of RBM5, RBM6 and RBM10, with 2 biological replicates and one non-specific control for each protein.	CLIP-Seq	24332178	Homo sapiens	HeLa	ncRNA-protein binding	binding	RNA-Protein	High-throughput data	TCGA
ncRI-40149625	LINC00273	NONHSAG019269	lncRNA	MOV10	P22626	protein	we demonstrate that MOV10 has an ATP-dependent 5 to 3 in vitro RNA unwinding activity and determine the RNA-binding sites of MOV10 and its helicase mutants using PAR-CLIP.	CLIP;PAR-CLIP	24726324;26321680	Homo sapiens	HEK293;MDA-MB-231	ncRNA-protein binding	binding	RNA-Protein	GSE70061;High-throughput data combine LncPro prediction	TCGA
ncRI-40152451	ADAMTS9-AS2	NONHSAG035335	lncRNA	MOV10	P22626	protein	we demonstrate that MOV10 has an ATP-dependent 5 to 3 in vitro RNA unwinding activity and determine the RNA-binding sites of MOV10 and its helicase mutants using PAR-CLIP.	CLIP;PAR-CLIP	24726324;26321680	Homo sapiens	HEK293;MDA-MB-231	ncRNA-protein binding	binding	RNA-Protein	High-throughput data;GSE70061	TCGA
ncRI-40154135	SNHG15	NONHSAG047504	lncRNA	MOV10	P22626	protein	we demonstrate that MOV10 has an ATP-dependent 5 to 3 in vitro RNA unwinding activity and determine the RNA-binding sites of MOV10 and its helicase mutants using PAR-CLIP.	CLIP;PAR-CLIP	24726324;26321680	Homo sapiens	HEK293;MDA-MB-231	ncRNA-protein binding	binding	RNA-Protein	GSE70061;High-throughput data combine LncPro prediction	TCGA
ncRI-40154758	PVT1	NONHSAG051258	lncRNA	MOV10	P22626	protein	we demonstrate that MOV10 has an ATP-dependent 5 to 3 in vitro RNA unwinding activity and determine the RNA-binding sites of MOV10 and its helicase mutants using PAR-CLIP.	CLIP;PAR-CLIP	24726324;26321680	Homo sapiens	HEK293;MDA-MB-231	ncRNA-protein binding	binding	RNA-Protein	High-throughput data;GSE70061	TCGA
ncRI-40156467	LINC00595	NONHSAG006313	lncRNA	UPF1	Q92900	protein	PAR-CLIP of UPF1 reveals that MOV10 and UPF1 bind to RNA in close proximity.	PAR-CLIP	24726324	Homo sapiens	HEK293	ncRNA-protein binding	binding	RNA-Protein	High-throughput data combine LncPro prediction	TCGA
ncRI-40156853	SNHG1	NONHSAG008552	lncRNA	UPF1	Q92900	protein	PAR-CLIP of UPF1 reveals that MOV10 and UPF1 bind to RNA in close proximity.	eCLIP;PAR-CLIP;CLIP	24726324;27864472;22955616	Homo sapiens	HEK293;HeLa;K562	ncRNA-protein binding	binding	RNA-Protein	ENCODE;High-throughput data combine LncPro prediction;GSE86148	TCGA
ncRI-40157961	FRMD6-AS2	NONHSAG014947	lncRNA	UPF1	Q92900	protein	PAR-CLIP of UPF1 reveals that MOV10 and UPF1 bind to RNA in close proximity.	PAR-CLIP	24726324	Homo sapiens	HEK293	ncRNA-protein binding	binding	RNA-Protein	High-throughput data combine LncPro prediction	TCGA
ncRI-40158750	LINC00273	NONHSAG019269	lncRNA	UPF1	Q92900	protein	PAR-CLIP of UPF1 reveals that MOV10 and UPF1 bind to RNA in close proximity.	PAR-CLIP	24726324	Homo sapiens	HEK293	ncRNA-protein binding	binding	RNA-Protein	High-throughput data combine LncPro prediction	TCGA
ncRI-40158962	MIR22HG	NONHSAG020474	lncRNA	UPF1	Q92900	protein	PAR-CLIP of UPF1 reveals that MOV10 and UPF1 bind to RNA in close proximity.	PAR-CLIP	24726324	Homo sapiens	HEK293	ncRNA-protein binding	binding	RNA-Protein	High-throughput data combine LncPro prediction	TCGA
ncRI-40161570	ADAMTS9-AS2	NONHSAG035335	lncRNA	UPF1	Q92900	protein	PAR-CLIP of UPF1 reveals that MOV10 and UPF1 bind to RNA in close proximity.	PAR-CLIP	24726324	Homo sapiens	HEK293	ncRNA-protein binding	binding	RNA-Protein	High-throughput data	TCGA
ncRI-40163255	SNHG15	NONHSAG047504	lncRNA	UPF1	Q92900	protein	PAR-CLIP of UPF1 reveals that MOV10 and UPF1 bind to RNA in close proximity.	eCLIP;PAR-CLIP;CLIP	24726324;27864472;22955616	Homo sapiens	HEK293;HeLa;K562	ncRNA-protein binding	binding	RNA-Protein	ENCODE;High-throughput data combine LncPro prediction;GSE86148	TCGA
ncRI-40163452	FEZF1-AS1	NONHSAG048666	lncRNA	UPF1	Q92900	protein	PAR-CLIP of UPF1 reveals that MOV10 and UPF1 bind to RNA in close proximity.	PAR-CLIP	24726324	Homo sapiens	HEK293	ncRNA-protein binding	binding	RNA-Protein	High-throughput data combine LncPro prediction	TCGA
ncRI-40163888	PVT1	NONHSAG051258	lncRNA	UPF1	Q92900	protein	PAR-CLIP of UPF1 reveals that MOV10 and UPF1 bind to RNA in close proximity.	eCLIP;PAR-CLIP;CLIP	24726324;27864472;22955616	Homo sapiens	HEK293;HeLa;K562	ncRNA-protein binding	binding	RNA-Protein	ENCODE;High-throughput data;GSE86148	TCGA
ncRI-40164914	LINC00273	NONHSAG019269	lncRNA	ZFP36	M0QY76	protein	Global Target mRNA Specification and Regulation by RNA-Binding Protein ZFP36/Tristetraprolin/TTP.	PAR-CLIP	24401661	Homo sapiens	HEK293	ncRNA-protein binding	binding	RNA-Protein	High-throughput data	TCGA
ncRI-40165550	PVT1	NONHSAG051258	lncRNA	ZFP36	M0QY76	protein	Global Target mRNA Specification and Regulation by RNA-Binding Protein ZFP36/Tristetraprolin/TTP.	PAR-CLIP	24401661	Homo sapiens	HEK293	ncRNA-protein binding	binding	RNA-Protein	High-throughput data	TCGA
ncRI-40165626	LINC00273	NONHSAG019269	lncRNA	METTL3	Q86U44	protein	METTL3 co-immunoprecipitated RNA.	HITS-CLIP	25799998	Homo sapiens	HeLa	ncRNA-protein binding	binding	RNA-Protein	High-throughput data combine LncPro prediction	TCGA
ncRI-40168186	LINC00702	NONHSAG005060	lncRNA	hnRNPA2B1	O88569	protein	Nuclear HNRNPA2B1 HITS-CLIP.	HITS-CLIP	-	Homo sapiens	MDA-MB-231	ncRNA-protein binding	binding	RNA-Protein	High-throughput data	TCGA
ncRI-40168246	SFTA1P	NONHSAG005214	lncRNA	hnRNPA2B1	O88569	protein	Nuclear HNRNPA2B1 HITS-CLIP.	HITS-CLIP	-	Homo sapiens	MDA-MB-231	ncRNA-protein binding	binding	RNA-Protein	High-throughput data	TCGA
ncRI-40168777	LINC00595	NONHSAG006313	lncRNA	hnRNPA2B1	O88569	protein	Nuclear HNRNPA2B1 HITS-CLIP.	HITS-CLIP	-	Homo sapiens	MDA-MB-231	ncRNA-protein binding	binding	RNA-Protein	High-throughput data	TCGA
ncRI-40168806	LINC00858	NONHSAG006398	lncRNA	hnRNPA2B1	O88569	protein	Nuclear HNRNPA2B1 HITS-CLIP.	HITS-CLIP	-	Homo sapiens	MDA-MB-231	ncRNA-protein binding	binding	RNA-Protein	High-throughput data	TCGA
ncRI-40169874	SNHG1	NONHSAG008552	lncRNA	hnRNPA2B1	O88569	protein	Nuclear HNRNPA2B1 HITS-CLIP.	HITS-CLIP	-	Homo sapiens	MDA-MB-231	ncRNA-protein binding	binding	RNA-Protein	High-throughput data	TCGA
ncRI-40170728	LINC00940	NONHSAG010180	lncRNA	hnRNPA2B1	O88569	protein	Nuclear HNRNPA2B1 HITS-CLIP.	HITS-CLIP	-	Homo sapiens	MDA-MB-231	ncRNA-protein binding	binding	RNA-Protein	High-throughput data	TCGA
ncRI-40172797	AL589743.1	NONHSAG014330	lncRNA	hnRNPA2B1	O88569	protein	Nuclear HNRNPA2B1 HITS-CLIP.	HITS-CLIP	-	Homo sapiens	MDA-MB-231	ncRNA-protein binding	binding	RNA-Protein	High-throughput data	TCGA
ncRI-40173109	FRMD6-AS2	NONHSAG014947	lncRNA	hnRNPA2B1	O88569	protein	Nuclear HNRNPA2B1 HITS-CLIP.	HITS-CLIP	-	Homo sapiens	MDA-MB-231	ncRNA-protein binding	binding	RNA-Protein	High-throughput data	TCGA
ncRI-40174682	LINC00930	NONHSAG017936	lncRNA	hnRNPA2B1	O88569	protein	Nuclear HNRNPA2B1 HITS-CLIP.	HITS-CLIP	-	Homo sapiens	MDA-MB-231	ncRNA-protein binding	binding	RNA-Protein	High-throughput data	TCGA
ncRI-40175854	FENDRR	NONHSAG020218	lncRNA	hnRNPA2B1	O88569	protein	Nuclear HNRNPA2B1 HITS-CLIP.	HITS-CLIP	-	Homo sapiens	MDA-MB-231	ncRNA-protein binding	binding	RNA-Protein	High-throughput data	TCGA
ncRI-40175993	MIR22HG	NONHSAG020474	lncRNA	hnRNPA2B1	O88569	protein	Nuclear HNRNPA2B1 HITS-CLIP.	HITS-CLIP	-	Homo sapiens	MDA-MB-231	ncRNA-protein binding	binding	RNA-Protein	High-throughput data	TCGA
ncRI-40176648	LINC00974	NONHSAG021780	lncRNA	hnRNPA2B1	O88569	protein	Nuclear HNRNPA2B1 HITS-CLIP.	HITS-CLIP	-	Homo sapiens	MDA-MB-231	ncRNA-protein binding	binding	RNA-Protein	High-throughput data	TCGA
ncRI-40178107	TINCR	NONHSAG024566	lncRNA	hnRNPA2B1	O88569	protein	Nuclear HNRNPA2B1 HITS-CLIP.	HITS-CLIP	-	Homo sapiens	MDA-MB-231	ncRNA-protein binding	binding	RNA-Protein	High-throughput data	TCGA
ncRI-40179241	ZNF667-AS1	NONHSAG026631	lncRNA	hnRNPA2B1	O88569	protein	Nuclear HNRNPA2B1 HITS-CLIP.	HITS-CLIP	-	Homo sapiens	MDA-MB-231	ncRNA-protein binding	binding	RNA-Protein	High-throughput data	TCGA
ncRI-40181931	LINC00659	NONHSAG032251	lncRNA	hnRNPA2B1	O88569	protein	Nuclear HNRNPA2B1 HITS-CLIP.	HITS-CLIP	-	Homo sapiens	MDA-MB-231	ncRNA-protein binding	binding	RNA-Protein	High-throughput data	TCGA
ncRI-40183410	ADAMTS9-AS2	NONHSAG035335	lncRNA	hnRNPA2B1	O88569	protein	Nuclear HNRNPA2B1 HITS-CLIP.	HITS-CLIP	-	Homo sapiens	MDA-MB-231	ncRNA-protein binding	binding	RNA-Protein	High-throughput data	TCGA
ncRI-40185979	GDNF-AS1	NONHSAG040212	lncRNA	hnRNPA2B1	O88569	protein	Nuclear HNRNPA2B1 HITS-CLIP.	HITS-CLIP	-	Homo sapiens	MDA-MB-231	ncRNA-protein binding	binding	RNA-Protein	High-throughput data	TCGA
ncRI-40186377	LUCAT1	NONHSAG041002	lncRNA	hnRNPA2B1	O88569	protein	Nuclear HNRNPA2B1 HITS-CLIP.	HITS-CLIP	-	Homo sapiens	MDA-MB-231	ncRNA-protein binding	binding	RNA-Protein	High-throughput data	TCGA
ncRI-40189065	SNHG15	NONHSAG047504	lncRNA	hnRNPA2B1	O88569	protein	Nuclear HNRNPA2B1 HITS-CLIP.	HITS-CLIP	-	Homo sapiens	MDA-MB-231	ncRNA-protein binding	binding	RNA-Protein	High-throughput data	TCGA
ncRI-40189668	FEZF1-AS1	NONHSAG048666	lncRNA	hnRNPA2B1	O88569	protein	Nuclear HNRNPA2B1 HITS-CLIP.	HITS-CLIP	-	Homo sapiens	MDA-MB-231	ncRNA-protein binding	binding	RNA-Protein	High-throughput data	TCGA
ncRI-40190936	PVT1	NONHSAG051258	lncRNA	hnRNPA2B1	O88569	protein	Nuclear HNRNPA2B1 HITS-CLIP.	HITS-CLIP	-	Homo sapiens	MDA-MB-231	ncRNA-protein binding	binding	RNA-Protein	High-throughput data	TCGA
ncRI-40191438	FAM95B1	NONHSAG052279	lncRNA	hnRNPA2B1	O88569	protein	Nuclear HNRNPA2B1 HITS-CLIP.	HITS-CLIP	-	Homo sapiens	MDA-MB-231	ncRNA-protein binding	binding	RNA-Protein	High-throughput data	TCGA
ncRI-40192892	MIR503HG	NONHSAG055350	lncRNA	hnRNPA2B1	O88569	protein	Nuclear HNRNPA2B1 HITS-CLIP.	HITS-CLIP	-	Homo sapiens	MDA-MB-231	ncRNA-protein binding	binding	RNA-Protein	High-throughput data	TCGA
ncRI-40195724	SFTA1P	NONHSAG005214	lncRNA	FUS	P35637	protein	CLIP of Fus/Tls in adult human brain.	CLIP-Seq	23023293	Homo sapiens	human brain	ncRNA-protein binding	binding	RNA-Protein	High-throughput data combine LncPro prediction	TCGA
ncRI-40196257	LINC00595	NONHSAG006313	lncRNA	FUS	P35637	protein	CLIP of Fus/Tls in adult human brain.	CLIP-Seq	23023293	Homo sapiens	human brain	ncRNA-protein binding	binding	RNA-Protein	High-throughput data combine LncPro prediction	TCGA
ncRI-40198249	LINC00940	NONHSAG010180	lncRNA	FUS	P35637	protein	CLIP of Fus/Tls in adult human brain.	CLIP-Seq	23023293	Homo sapiens	human brain	ncRNA-protein binding	binding	RNA-Protein	High-throughput data combine LncPro prediction	TCGA
ncRI-40200274	LINC00460	NONHSAG014130	lncRNA	FUS	P35637	protein	CLIP of Fus/Tls in adult human brain.	CLIP-Seq	23023293	Homo sapiens	human brain	ncRNA-protein binding	binding	RNA-Protein	High-throughput data	TCGA
ncRI-40200368	AL589743.1	NONHSAG014330	lncRNA	FUS	P35637	protein	CLIP of Fus/Tls in adult human brain.	CLIP-Seq	23023293	Homo sapiens	human brain	ncRNA-protein binding	binding	RNA-Protein	High-throughput data	TCGA
ncRI-40200697	FRMD6-AS2	NONHSAG014947	lncRNA	FUS	P35637	protein	CLIP of Fus/Tls in adult human brain.	CLIP-Seq	23023293	Homo sapiens	human brain	ncRNA-protein binding	binding	RNA-Protein	High-throughput data combine LncPro prediction	TCGA
ncRI-40202272	LINC00930	NONHSAG017936	lncRNA	FUS	P35637	protein	CLIP of Fus/Tls in adult human brain.	CLIP-Seq	23023293	Homo sapiens	human brain	ncRNA-protein binding	binding	RNA-Protein	High-throughput data	TCGA
ncRI-40203447	FENDRR	NONHSAG020218	lncRNA	FUS	P35637	protein	CLIP of Fus/Tls in adult human brain.	CLIP-Seq	23023293	Homo sapiens	human brain	ncRNA-protein binding	binding	RNA-Protein	High-throughput data	TCGA
ncRI-40203605	MIR22HG	NONHSAG020474	lncRNA	FUS	P35637	protein	CLIP of Fus/Tls in adult human brain.	CLIP-Seq	23023293	Homo sapiens	human brain	ncRNA-protein binding	binding	RNA-Protein	High-throughput data	TCGA
ncRI-40205746	TINCR	NONHSAG024566	lncRNA	FUS	P35637	protein	CLIP of Fus/Tls in adult human brain.	CLIP-Seq	23023293	Homo sapiens	human brain	ncRNA-protein binding	binding	RNA-Protein	High-throughput data combine LncPro prediction	TCGA
ncRI-40206843	ZNF667-AS1	NONHSAG026631	lncRNA	FUS	P35637	protein	CLIP of Fus/Tls in adult human brain.	CLIP-Seq	23023293	Homo sapiens	human brain	ncRNA-protein binding	binding	RNA-Protein	High-throughput data	TCGA
ncRI-40211094	ADAMTS9-AS2	NONHSAG035335	lncRNA	FUS	P35637	protein	CLIP of Fus/Tls in adult human brain.	CLIP-Seq	23023293	Homo sapiens	human brain	ncRNA-protein binding	binding	RNA-Protein	High-throughput data	TCGA
ncRI-40213611	GDNF-AS1	NONHSAG040212	lncRNA	FUS	P35637	protein	CLIP of Fus/Tls in adult human brain.	CLIP-Seq	23023293	Homo sapiens	human brain	ncRNA-protein binding	binding	RNA-Protein	High-throughput data	TCGA
ncRI-40214017	LUCAT1	NONHSAG041002	lncRNA	FUS	P35637	protein	CLIP of Fus/Tls in adult human brain.	CLIP-Seq	23023293	Homo sapiens	human brain	ncRNA-protein binding	binding	RNA-Protein	High-throughput data	TCGA
ncRI-40218762	AF186192.1	NONHSAG051574	lncRNA	FUS	P35637	protein	CLIP of Fus/Tls in adult human brain.	CLIP-Seq	23023293	Homo sapiens	human brain	ncRNA-protein binding	binding	RNA-Protein	High-throughput data combine LncPro prediction	TCGA
ncRI-40220497	MIR503HG	NONHSAG055350	lncRNA	FUS	P35637	protein	CLIP of Fus/Tls in adult human brain.	CLIP-Seq	23023293	Homo sapiens	human brain	ncRNA-protein binding	binding	RNA-Protein	High-throughput data combine LncPro prediction	TCGA
ncRI-40285807	SNHG15	NONHSAG047504	lncRNA	hsa-let-7a-2	MI0000061	miRNA	interactions between ncRNAs and miRNAs	Conserved miRNAs target sites predicted by TargetScan and miRanda overlap with the AGO CLIP dataset	-	Homo sapiens	-	miRNA;miRNA target interaction;regulatory	binding;regulatory	RNA-RNA	miRanda with Ago CLIP data	TCGA
ncRI-40286167	SNHG15	NONHSAG047504	lncRNA	hsa-let-7b-5p	MI0000063	miRNA	interactions between ncRNAs and miRNAs	Conserved miRNAs target sites predicted by TargetScan and miRanda overlap with the AGO CLIP dataset	-	Homo sapiens	-	miRNA;miRNA target interaction;regulatory	binding;regulatory	RNA-RNA	miRanda with Ago CLIP data	TCGA
ncRI-40286512	SNHG15	NONHSAG047504	lncRNA	hsa-let-7c	MI0000064	miRNA	interactions between ncRNAs and miRNAs	Conserved miRNAs target sites predicted by TargetScan and miRanda overlap with the AGO CLIP dataset	-	Homo sapiens	-	miRNA;miRNA target interaction;regulatory	binding;regulatory	RNA-RNA	miRanda with Ago CLIP data	TCGA
ncRI-40287037	MIR22HG	NONHSAG020474	lncRNA	hsa-let-7e-3p	MI0000066	miRNA	interactions between ncRNAs and miRNAs	Conserved miRNAs target sites predicted by TargetScan and miRanda overlap with the AGO CLIP dataset	-	Homo sapiens	-	miRNA;miRNA target interaction;regulatory	binding;regulatory	RNA-RNA	miRanda with Ago CLIP data	TCGA
ncRI-40287537	SNHG15	NONHSAG047504	lncRNA	hsa-let-7f-5p	MI0000067	miRNA	interactions between ncRNAs and miRNAs	Conserved miRNAs target sites predicted by TargetScan and miRanda overlap with the AGO CLIP dataset	-	Homo sapiens	-	miRNA;miRNA target interaction;regulatory	binding;regulatory	RNA-RNA	miRanda with Ago CLIP data	TCGA
ncRI-40288014	MIR22HG	NONHSAG020474	lncRNA	hsa-let-7i-5p	MI0000434	miRNA	interactions between ncRNAs and miRNAs	Conserved miRNAs target sites predicted by TargetScan and miRanda overlap with the AGO CLIP dataset	-	Homo sapiens	-	miRNA;miRNA target interaction;regulatory	binding;regulatory	RNA-RNA	miRanda with Ago CLIP data	TCGA
ncRI-40288174	SNHG15	NONHSAG047504	lncRNA	hsa-let-7i-5p	MI0000434	miRNA	interactions between ncRNAs and miRNAs	Conserved miRNAs target sites predicted by TargetScan and miRanda overlap with the AGO CLIP dataset	-	Homo sapiens	-	miRNA;miRNA target interaction;regulatory	binding;regulatory	RNA-RNA	miRanda with Ago CLIP data	TCGA
ncRI-40288957	MIR22HG	NONHSAG020474	lncRNA	hsa-mir-106b-3p	MI0000734	miRNA	interactions between ncRNAs and miRNAs	Conserved miRNAs target sites predicted by TargetScan and miRanda overlap with the AGO CLIP dataset	-	Homo sapiens	-	miRNA;miRNA target interaction;regulatory	binding;regulatory	RNA-RNA	miRanda with Ago CLIP data	TCGA
ncRI-40289495	MIR22HG	NONHSAG020474	lncRNA	hsa-mir-10a-3p	MI0000266	miRNA	interactions between ncRNAs and miRNAs	Conserved miRNAs target sites predicted by TargetScan and miRanda overlap with the AGO CLIP dataset	-	Homo sapiens	-	miRNA;miRNA target interaction;regulatory	binding;regulatory	RNA-RNA	TargetScan with Ago CLIP data	TCGA
ncRI-40289624	LINC00273	NONHSAG019269	lncRNA	hsa-mir-10b-3p	MI0000267	miRNA	interactions between ncRNAs and miRNAs	Conserved miRNAs target sites predicted by TargetScan and miRanda overlap with the AGO CLIP dataset	-	Homo sapiens	-	miRNA;miRNA target interaction;regulatory	binding;regulatory	RNA-RNA	miRanda with Ago CLIP data	TCGA
ncRI-40289629	MIR22HG	NONHSAG020474	lncRNA	hsa-mir-10b-3p	MI0000267	miRNA	interactions between ncRNAs and miRNAs	Conserved miRNAs target sites predicted by TargetScan and miRanda overlap with the AGO CLIP dataset	-	Homo sapiens	-	miRNA;miRNA target interaction;regulatory	binding;regulatory	RNA-RNA	TargetScan with Ago CLIP data	TCGA
ncRI-40289966	MIR503HG	NONHSAG055350	lncRNA	hsa-miR-1224-3p	MI0003764	miRNA	interactions between ncRNAs and miRNAs	Conserved miRNAs target sites predicted by TargetScan and miRanda overlap with the AGO CLIP dataset	-	Homo sapiens	-	miRNA;miRNA target interaction;regulatory	binding;regulatory	RNA-RNA	miRanda with Ago CLIP data	TCGA
ncRI-40290550	SNHG15	NONHSAG047504	lncRNA	hsa-mir-125a-3p	MI0000469	miRNA	interactions between ncRNAs and miRNAs	Conserved miRNAs target sites predicted by TargetScan and miRanda overlap with the AGO CLIP dataset	-	Homo sapiens	-	miRNA;miRNA target interaction;regulatory	binding;regulatory	RNA-RNA	miRanda with Ago CLIP data	TCGA
ncRI-40290733	SNHG15	NONHSAG047504	lncRNA	hsa-miR-125b-5p	MI0000446	miRNA	interactions between ncRNAs and miRNAs	Conserved miRNAs target sites predicted by TargetScan and miRanda overlap with the AGO CLIP dataset	-	Homo sapiens	-	miRNA;miRNA target interaction;regulatory	binding;regulatory	RNA-RNA	miRanda with Ago CLIP data	TCGA
ncRI-40291005	SNHG1	NONHSAG008552	lncRNA	hsa-mir-128	MI0000447	miRNA	interactions between ncRNAs and miRNAs	Conserved miRNAs target sites predicted by TargetScan and miRanda overlap with the AGO CLIP dataset	-	Homo sapiens	-	miRNA;miRNA target interaction;regulatory	binding;regulatory	RNA-RNA	TargetScan with Ago CLIP data	TCGA
ncRI-40291176	SNHG1	NONHSAG008552	lncRNA	hsa-miR-129-5p	MI0000252	miRNA	interactions between ncRNAs and miRNAs	Conserved miRNAs target sites predicted by TargetScan and miRanda overlap with the AGO CLIP dataset	-	Homo sapiens	-	miRNA;miRNA target interaction;regulatory	binding;regulatory	RNA-RNA	TargetScan with Ago CLIP data	TCGA
ncRI-40291306	SNHG1	NONHSAG008552	lncRNA	hsa-miR-129-2-3p	MI0000473	miRNA	interactions between ncRNAs and miRNAs	Conserved miRNAs target sites predicted by TargetScan and miRanda overlap with the AGO CLIP dataset	-	Homo sapiens	-	miRNA;miRNA target interaction;regulatory	binding;regulatory	RNA-RNA	TargetScan with Ago CLIP data	TCGA
ncRI-40291644	LINC00273	NONHSAG019269	lncRNA	hsa-miR-1298-5p	MI0003938	miRNA	interactions between ncRNAs and miRNAs	Conserved miRNAs target sites predicted by TargetScan and miRanda overlap with the AGO CLIP dataset	-	Homo sapiens	-	miRNA;miRNA target interaction;regulatory	binding;regulatory	RNA-RNA	TargetScan with Ago CLIP data	TCGA
ncRI-40291881	MIR503HG	NONHSAG055350	lncRNA	hsa-miR-1306-3p	MI0006443	miRNA	interactions between ncRNAs and miRNAs	Conserved miRNAs target sites predicted by TargetScan and miRanda overlap with the AGO CLIP dataset	-	Homo sapiens	-	miRNA;miRNA target interaction;regulatory	binding;regulatory	RNA-RNA	TargetScan with Ago CLIP data	TCGA
ncRI-40292162	SNHG1	NONHSAG008552	lncRNA	hsa-mir-130a-3p	MI0000448	miRNA	interactions between ncRNAs and miRNAs	Conserved miRNAs target sites predicted by TargetScan and miRanda overlap with the AGO CLIP dataset	-	Homo sapiens	-	miRNA;miRNA target interaction;regulatory	binding;regulatory	RNA-RNA	TargetScan with Ago CLIP data	TCGA
ncRI-40292735	SNHG15	NONHSAG047504	lncRNA	hsa-miR-132-3p	MI0000449	miRNA	interactions between ncRNAs and miRNAs	Conserved miRNAs target sites predicted by TargetScan and miRanda overlap with the AGO CLIP dataset	-	Homo sapiens	-	miRNA;miRNA target interaction;regulatory	binding;regulatory	RNA-RNA	miRanda with Ago CLIP data	TCGA
ncRI-40293054	SNHG1	NONHSAG008552	lncRNA	hsa-miR-135a2	MI0000453	miRNA	interactions between ncRNAs and miRNAs	Conserved miRNAs target sites predicted by TargetScan and miRanda overlap with the AGO CLIP dataset	-	Homo sapiens	-	miRNA;miRNA target interaction;regulatory	binding;regulatory	RNA-RNA	miRanda with Ago CLIP data	TCGA
ncRI-40293318	SNHG1	NONHSAG008552	lncRNA	hsa-miR-135b-5p	MI0000810	miRNA	interactions between ncRNAs and miRNAs	Conserved miRNAs target sites predicted by TargetScan and miRanda overlap with the AGO CLIP dataset	-	Homo sapiens	-	miRNA;miRNA target interaction;regulatory	binding;regulatory	RNA-RNA	miRanda with Ago CLIP data	TCGA
ncRI-40293837	SNHG1	NONHSAG008552	lncRNA	hsa-mir-137	MI0000454	miRNA	interactions between ncRNAs and miRNAs	Conserved miRNAs target sites predicted by TargetScan and miRanda overlap with the AGO CLIP dataset	-	Homo sapiens	-	miRNA;miRNA target interaction;regulatory	binding;regulatory	RNA-RNA	TargetScan with Ago CLIP data	TCGA
ncRI-40294619	SNHG1	NONHSAG008552	lncRNA	hsa-mir-140-3p	MI0000456	miRNA	interactions between ncRNAs and miRNAs	Conserved miRNAs target sites predicted by TargetScan and miRanda overlap with the AGO CLIP dataset	-	Homo sapiens	-	miRNA;miRNA target interaction;regulatory	binding;regulatory	RNA-RNA	TargetScan with Ago CLIP data	TCGA
ncRI-40294802	SNHG1	NONHSAG008552	lncRNA	hsa-miR-141-3p	MI0000457	miRNA	interactions between ncRNAs and miRNAs	Conserved miRNAs target sites predicted by TargetScan and miRanda overlap with the AGO CLIP dataset	-	Homo sapiens	-	miRNA;miRNA target interaction;regulatory	binding;regulatory	RNA-RNA	TargetScan with Ago CLIP data	TCGA
ncRI-40294945	SNHG15	NONHSAG047504	lncRNA	hsa-miR-141-3p	MI0000457	miRNA	interactions between ncRNAs and miRNAs	Conserved miRNAs target sites predicted by TargetScan and miRanda overlap with the AGO CLIP dataset	-	Homo sapiens	-	miRNA;miRNA target interaction;regulatory	binding;regulatory	RNA-RNA	TargetScan with Ago CLIP data	TCGA
ncRI-40295009	SNHG1	NONHSAG008552	lncRNA	hsa-mir-142-3p	MI0000458	miRNA	interactions between ncRNAs and miRNAs	Conserved miRNAs target sites predicted by TargetScan and miRanda overlap with the AGO CLIP dataset	-	Homo sapiens	-	miRNA;miRNA target interaction;regulatory	binding;regulatory	RNA-RNA	TargetScan with Ago CLIP data	TCGA
ncRI-40295638	SNHG1	NONHSAG008552	lncRNA	hsa-miR-145-3p	MI0000461	miRNA	interactions between ncRNAs and miRNAs	Conserved miRNAs target sites predicted by TargetScan and miRanda overlap with the AGO CLIP dataset	-	Homo sapiens	-	miRNA;miRNA target interaction;regulatory	binding;regulatory	RNA-RNA	TargetScan with Ago CLIP data	TCGA
ncRI-40295863	SNHG1	NONHSAG008552	lncRNA	hsa-miR-146a-3p	MI0000477	miRNA	interactions between ncRNAs and miRNAs	Conserved miRNAs target sites predicted by TargetScan and miRanda overlap with the AGO CLIP dataset	-	Homo sapiens	-	miRNA;miRNA target interaction;regulatory	binding;regulatory	RNA-RNA	TargetScan with Ago CLIP data	TCGA
ncRI-40296576	SNHG1	NONHSAG008552	lncRNA	hsa-miR-149-3p	MI0000478	miRNA	interactions between ncRNAs and miRNAs	Conserved miRNAs target sites predicted by TargetScan and miRanda overlap with the AGO CLIP dataset	-	Homo sapiens	-	miRNA;miRNA target interaction;regulatory	binding;regulatory	RNA-RNA	TargetScan with Ago CLIP data	TCGA
ncRI-40296640	LINC00273	NONHSAG019269	lncRNA	hsa-miR-149-3p	MI0000478	miRNA	interactions between ncRNAs and miRNAs	Conserved miRNAs target sites predicted by TargetScan and miRanda overlap with the AGO CLIP dataset	-	Homo sapiens	-	miRNA;miRNA target interaction;regulatory	binding;regulatory	RNA-RNA	miRanda with Ago CLIP data	TCGA
ncRI-40297128	SNHG15	NONHSAG047504	lncRNA	hsa-miR-151a-3p	MI0000809	miRNA	interactions between ncRNAs and miRNAs	Conserved miRNAs target sites predicted by TargetScan and miRanda overlap with the AGO CLIP dataset	-	Homo sapiens	-	miRNA;miRNA target interaction;regulatory	binding;regulatory	RNA-RNA	TargetScan with Ago CLIP data	TCGA
ncRI-40297691	SNHG1	NONHSAG008552	lncRNA	hsa-miR-154-3p	MI0000480	miRNA	interactions between ncRNAs and miRNAs	Conserved miRNAs target sites predicted by TargetScan and miRanda overlap with the AGO CLIP dataset	-	Homo sapiens	-	miRNA;miRNA target interaction;regulatory	binding;regulatory	RNA-RNA	TargetScan with Ago CLIP data	TCGA
ncRI-40297720	LINC00273	NONHSAG019269	lncRNA	hsa-miR-154-3p	MI0000480	miRNA	interactions between ncRNAs and miRNAs	Conserved miRNAs target sites predicted by TargetScan and miRanda overlap with the AGO CLIP dataset	-	Homo sapiens	-	miRNA;miRNA target interaction;regulatory	binding;regulatory	RNA-RNA	miRanda with Ago CLIP data	TCGA
ncRI-40298054	SNHG1	NONHSAG008552	lncRNA	hsa-mir-15a/15b/16/1	MI0000069	miRNA	interactions between ncRNAs and miRNAs	Conserved miRNAs target sites predicted by TargetScan and miRanda overlap with the AGO CLIP dataset	-	Homo sapiens	-	miRNA;miRNA target interaction;regulatory	binding;regulatory	RNA-RNA	TargetScan with Ago CLIP data	TCGA
ncRI-40298364	PVT1	NONHSAG051258	lncRNA	hsa-mir-15a/15b/16/1	MI0000069	miRNA	interactions between ncRNAs and miRNAs	Conserved miRNAs target sites predicted by TargetScan and miRanda overlap with the AGO CLIP dataset	-	Homo sapiens	-	miRNA;miRNA target interaction;regulatory	binding;regulatory	RNA-RNA	TargetScan with Ago CLIP data	TCGA
ncRI-40298464	SNHG1	NONHSAG008552	lncRNA	hsa-miR-15b-5p	MI0000438	miRNA	interactions between ncRNAs and miRNAs	Luciferase reporter assays;Conserved miRNAs target sites predicted by TargetScan and miRanda overlap with the AGO CLIP dataset;Luciferase reporter assay;qRT-PCR analysis	29217406	Homo sapiens	-	miRNA;miRNA target interaction;regulatory	binding;regulatory	RNA-RNA	Literature Mining;TargetScan with Ago CLIP data	TCGA
ncRI-40298757	PVT1	NONHSAG051258	lncRNA	hsa-miR-15b-5p	MI0000438	miRNA	interactions between ncRNAs and miRNAs	Conserved miRNAs target sites predicted by TargetScan and miRanda overlap with the AGO CLIP dataset	-	Homo sapiens	-	miRNA;miRNA target interaction;regulatory	binding;regulatory	RNA-RNA	TargetScan with Ago CLIP data	TCGA
ncRI-40299155	PVT1	NONHSAG051258	lncRNA	hsa-miR-16-1-3p	MI0000070	miRNA	interactions between ncRNAs and miRNAs	Conserved miRNAs target sites predicted by TargetScan and miRanda overlap with the AGO CLIP dataset	-	Homo sapiens	-	miRNA;miRNA target interaction;regulatory	binding;regulatory	RNA-RNA	TargetScan with Ago CLIP data	TCGA
ncRI-40299314	MIR22HG	NONHSAG020474	lncRNA	hsa-mir-17/20b/93/51	MI0000071	miRNA	interactions between ncRNAs and miRNAs	Conserved miRNAs target sites predicted by TargetScan and miRanda overlap with the AGO CLIP dataset	-	Homo sapiens	-	miRNA;miRNA target interaction;regulatory	binding;regulatory	RNA-RNA	miRanda with Ago CLIP data	TCGA
ncRI-40299577	SNHG1	NONHSAG008552	lncRNA	hsa-mir-181a/181b/18	MI0000289	miRNA	interactions between ncRNAs and miRNAs	Conserved miRNAs target sites predicted by TargetScan and miRanda overlap with the AGO CLIP dataset	-	Homo sapiens	-	miRNA;miRNA target interaction;regulatory	binding;regulatory	RNA-RNA	TargetScan with Ago CLIP data	TCGA
ncRI-40299819	SNHG1	NONHSAG008552	lncRNA	hsa-mir-181b-3p	MI0000270	miRNA	interactions between ncRNAs and miRNAs	Conserved miRNAs target sites predicted by TargetScan and miRanda overlap with the AGO CLIP dataset	-	Homo sapiens	-	miRNA;miRNA target interaction;regulatory	binding;regulatory	RNA-RNA	TargetScan with Ago CLIP data	TCGA
ncRI-40300075	SNHG1	NONHSAG008552	lncRNA	hsa-mir-181c	MI0000271	miRNA	interactions between ncRNAs and miRNAs	Conserved miRNAs target sites predicted by TargetScan and miRanda overlap with the AGO CLIP dataset	-	Homo sapiens	-	miRNA;miRNA target interaction;regulatory	binding;regulatory	RNA-RNA	TargetScan with Ago CLIP data	TCGA
ncRI-40300313	SNHG1	NONHSAG008552	lncRNA	hsa-mir-181d	MI0003139	miRNA	interactions between ncRNAs and miRNAs	Conserved miRNAs target sites predicted by TargetScan and miRanda overlap with the AGO CLIP dataset	-	Homo sapiens	-	miRNA;miRNA target interaction;regulatory	binding;regulatory	RNA-RNA	TargetScan with Ago CLIP data	TCGA
ncRI-40300586	SNHG1	NONHSAG008552	lncRNA	hsa-miR-182-3p	MI0000272	miRNA	interactions between ncRNAs and miRNAs	Conserved miRNAs target sites predicted by TargetScan and miRanda overlap with the AGO CLIP dataset	-	Homo sapiens	-	miRNA;miRNA target interaction;regulatory	binding;regulatory	RNA-RNA	TargetScan with Ago CLIP data	TCGA
ncRI-40300891	SNHG1	NONHSAG008552	lncRNA	hsa-miR-185-3p	MI0000482	miRNA	interactions between ncRNAs and miRNAs	Conserved miRNAs target sites predicted by TargetScan and miRanda overlap with the AGO CLIP dataset	-	Homo sapiens	-	miRNA;miRNA target interaction;regulatory	binding;regulatory	RNA-RNA	miRanda with Ago CLIP data	TCGA
ncRI-40300974	MIR22HG	NONHSAG020474	lncRNA	hsa-miR-185-3p	MI0000482	miRNA	interactions between ncRNAs and miRNAs	Conserved miRNAs target sites predicted by TargetScan and miRanda overlap with the AGO CLIP dataset	-	Homo sapiens	-	miRNA;miRNA target interaction;regulatory	binding;regulatory	RNA-RNA	miRanda with Ago CLIP data	TCGA
ncRI-40301410	SNHG15	NONHSAG047504	lncRNA	hsa-mir-186-3p	MI0000483	miRNA	interactions between ncRNAs and miRNAs	Conserved miRNAs target sites predicted by TargetScan and miRanda overlap with the AGO CLIP dataset	-	Homo sapiens	-	miRNA;miRNA target interaction;regulatory	binding;regulatory	RNA-RNA	miRanda with Ago CLIP data	TCGA
ncRI-40301550	MIR503HG	NONHSAG055350	lncRNA	hsa-miR-187-3p	MI0000274	miRNA	interactions between ncRNAs and miRNAs	Conserved miRNAs target sites predicted by TargetScan and miRanda overlap with the AGO CLIP dataset	-	Homo sapiens	-	miRNA;miRNA target interaction;regulatory	binding;regulatory	RNA-RNA	miRanda with Ago CLIP data	TCGA
ncRI-40301685	MIR503HG	NONHSAG055350	lncRNA	hsa-miR-188-3p	MI0000484	miRNA	interactions between ncRNAs and miRNAs	Conserved miRNAs target sites predicted by TargetScan and miRanda overlap with the AGO CLIP dataset	-	Homo sapiens	-	miRNA;miRNA target interaction;regulatory	binding;regulatory	RNA-RNA	TargetScan with Ago CLIP data	TCGA
ncRI-40301728	SNHG1	NONHSAG008552	lncRNA	hsa-miR-18a-3p	MI0000072	miRNA	interactions between ncRNAs and miRNAs	Conserved miRNAs target sites predicted by TargetScan and miRanda overlap with the AGO CLIP dataset	-	Homo sapiens	-	miRNA;miRNA target interaction;regulatory	binding;regulatory	RNA-RNA	TargetScan with Ago CLIP data	TCGA
ncRI-40301907	SNHG15	NONHSAG047504	lncRNA	hsa-miR-18a-3p	MI0000072	miRNA	interactions between ncRNAs and miRNAs	Conserved miRNAs target sites predicted by TargetScan and miRanda overlap with the AGO CLIP dataset	-	Homo sapiens	-	miRNA;miRNA target interaction;regulatory	binding;regulatory	RNA-RNA	TargetScan with Ago CLIP data	TCGA
ncRI-40301981	SNHG1	NONHSAG008552	lncRNA	hsa-miR-18b-5p	MI0001518	miRNA	interactions between ncRNAs and miRNAs	Conserved miRNAs target sites predicted by TargetScan and miRanda overlap with the AGO CLIP dataset	-	Homo sapiens	-	miRNA;miRNA target interaction;regulatory	binding;regulatory	RNA-RNA	TargetScan with Ago CLIP data	TCGA
ncRI-40302163	SNHG15	NONHSAG047504	lncRNA	hsa-miR-18b-5p	MI0001518	miRNA	interactions between ncRNAs and miRNAs	Conserved miRNAs target sites predicted by TargetScan and miRanda overlap with the AGO CLIP dataset	-	Homo sapiens	-	miRNA;miRNA target interaction;regulatory	binding;regulatory	RNA-RNA	TargetScan with Ago CLIP data	TCGA
ncRI-40302361	PVT1	NONHSAG051258	lncRNA	hsa-miR-190a	MI0000486	miRNA	interactions between ncRNAs and miRNAs	Conserved miRNAs target sites predicted by TargetScan and miRanda overlap with the AGO CLIP dataset	-	Homo sapiens	-	miRNA;miRNA target interaction;regulatory	binding;regulatory	RNA-RNA	TargetScan with Ago CLIP data	TCGA
ncRI-40302510	PVT1	NONHSAG051258	lncRNA	hsa-miR-190b	MI0005545	miRNA	interactions between ncRNAs and miRNAs	Conserved miRNAs target sites predicted by TargetScan and miRanda overlap with the AGO CLIP dataset	-	Homo sapiens	-	miRNA;miRNA target interaction;regulatory	binding;regulatory	RNA-RNA	TargetScan with Ago CLIP data	TCGA
ncRI-40302693	MIR22HG	NONHSAG020474	lncRNA	hsa-mir-193a-3p/193b	MI0000487	miRNA	interactions between ncRNAs and miRNAs	Conserved miRNAs target sites predicted by TargetScan and miRanda overlap with the AGO CLIP dataset	-	Homo sapiens	-	miRNA;miRNA target interaction;regulatory	binding;regulatory	RNA-RNA	TargetScan with Ago CLIP data	TCGA
ncRI-40302801	SNHG1	NONHSAG008552	lncRNA	hsa-mir-193a-3p/193b	MI0000487	miRNA	interactions between ncRNAs and miRNAs	Conserved miRNAs target sites predicted by TargetScan and miRanda overlap with the AGO CLIP dataset	-	Homo sapiens	-	miRNA;miRNA target interaction;regulatory	binding;regulatory	RNA-RNA	TargetScan with Ago CLIP data	TCGA
ncRI-40302832	LINC00273	NONHSAG019269	lncRNA	hsa-mir-193a-3p/193b	MI0000487	miRNA	interactions between ncRNAs and miRNAs	Conserved miRNAs target sites predicted by TargetScan and miRanda overlap with the AGO CLIP dataset	-	Homo sapiens	-	miRNA;miRNA target interaction;regulatory	binding;regulatory	RNA-RNA	TargetScan with Ago CLIP data	TCGA
ncRI-40302927	SNHG15	NONHSAG047504	lncRNA	hsa-mir-193a-3p/193b	MI0000487	miRNA	interactions between ncRNAs and miRNAs	Conserved miRNAs target sites predicted by TargetScan and miRanda overlap with the AGO CLIP dataset	-	Homo sapiens	-	miRNA;miRNA target interaction;regulatory	binding;regulatory	RNA-RNA	TargetScan with Ago CLIP data	TCGA
ncRI-40302951	MIR503HG	NONHSAG055350	lncRNA	hsa-mir-193a-3p/193b	MI0000487	miRNA	interactions between ncRNAs and miRNAs	Conserved miRNAs target sites predicted by TargetScan and miRanda overlap with the AGO CLIP dataset	-	Homo sapiens	-	miRNA;miRNA target interaction;regulatory	binding;regulatory	RNA-RNA	miRanda with Ago CLIP data	TCGA
ncRI-40302973	SNHG1	NONHSAG008552	lncRNA	hsa-mir-193b-3p	MI0003137	miRNA	interactions between ncRNAs and miRNAs	Conserved miRNAs target sites predicted by TargetScan and miRanda overlap with the AGO CLIP dataset	-	Homo sapiens	-	miRNA;miRNA target interaction;regulatory	binding;regulatory	RNA-RNA	miRanda with Ago CLIP data	TCGA
ncRI-40303112	SNHG1	NONHSAG008552	lncRNA	hsa-mir-194-2	MI0000488	miRNA	interactions between ncRNAs and miRNAs	Conserved miRNAs target sites predicted by TargetScan and miRanda overlap with the AGO CLIP dataset	-	Homo sapiens	-	miRNA;miRNA target interaction;regulatory	binding;regulatory	RNA-RNA	TargetScan with Ago CLIP data	TCGA
ncRI-40303312	SNHG1	NONHSAG008552	lncRNA	hsa-miR-195-3p	MI0000489	miRNA	interactions between ncRNAs and miRNAs	Conserved miRNAs target sites predicted by TargetScan and miRanda overlap with the AGO CLIP dataset;Luciferase reporter assay	30355909	Homo sapiens	-	miRNA;miRNA target interaction;regulatory	binding;regulatory	RNA-RNA	Literature Mining;TargetScan with Ago CLIP data	TCGA
ncRI-40303591	PVT1	NONHSAG051258	lncRNA	hsa-miR-195-3p	MI0000489	miRNA	interactions between ncRNAs and miRNAs	dual luciferase assay;Luciferase reporter assays;Conserved miRNAs target sites predicted by TargetScan and miRanda overlap with the AGO CLIP dataset	28296507;27813492	Homo sapiens	-	miRNA;miRNA target interaction;regulatory	binding;regulatory	RNA-RNA	Literature Mining;TargetScan with Ago CLIP data	TCGA
ncRI-40304082	SNHG1	NONHSAG008552	lncRNA	hsa-miR-199a-5p	MI0000242	miRNA	interactions between ncRNAs and miRNAs	Conserved miRNAs target sites predicted by TargetScan and miRanda overlap with the AGO CLIP dataset	-	Homo sapiens	-	miRNA;miRNA target interaction;regulatory	binding;regulatory	RNA-RNA	TargetScan with Ago CLIP data	TCGA
ncRI-40304440	SNHG1	NONHSAG008552	lncRNA	hsa-miR-199b-5p	MI0000282	miRNA	interactions between ncRNAs and miRNAs	Conserved miRNAs target sites predicted by TargetScan and miRanda overlap with the AGO CLIP dataset	-	Homo sapiens	-	miRNA;miRNA target interaction;regulatory	binding;regulatory	RNA-RNA	TargetScan with Ago CLIP data	TCGA
ncRI-40305098	SNHG1	NONHSAG008552	lncRNA	hsa-mir-19b-1-5p	MI0000074	miRNA	interactions between ncRNAs and miRNAs	Conserved miRNAs target sites predicted by TargetScan and miRanda overlap with the AGO CLIP dataset	-	Homo sapiens	-	miRNA;miRNA target interaction;regulatory	binding;regulatory	RNA-RNA	miRanda with Ago CLIP data	TCGA
ncRI-40305464	SNHG15	NONHSAG047504	lncRNA	hsa-miR-200a-5p	MI0000737	miRNA	interactions between ncRNAs and miRNAs	Conserved miRNAs target sites predicted by TargetScan and miRanda overlap with the AGO CLIP dataset	-	Homo sapiens	-	miRNA;miRNA target interaction;regulatory	binding;regulatory	RNA-RNA	TargetScan with Ago CLIP data	TCGA
ncRI-40305844	SNHG15	NONHSAG047504	lncRNA	hsa-mir-200c-3p	MI0000650	miRNA	interactions between ncRNAs and miRNAs	Conserved miRNAs target sites predicted by TargetScan and miRanda overlap with the AGO CLIP dataset	-	Homo sapiens	-	miRNA;miRNA target interaction;regulatory	binding;regulatory	RNA-RNA	miRanda with Ago CLIP data	TCGA
ncRI-40306140	SNHG15	NONHSAG047504	lncRNA	hsa-miR-204-3p	MI0000284	miRNA	interactions between ncRNAs and miRNAs	Conserved miRNAs target sites predicted by TargetScan and miRanda overlap with the AGO CLIP dataset	-	Homo sapiens	-	miRNA;miRNA target interaction;regulatory	binding;regulatory	RNA-RNA	TargetScan with Ago CLIP data	TCGA
ncRI-40306328	PVT1	NONHSAG051258	lncRNA	hsa-miR-205-5p	MI0000285	miRNA	interactions between ncRNAs and miRNAs	Conserved miRNAs target sites predicted by TargetScan and miRanda overlap with the AGO CLIP dataset	-	Homo sapiens	-	miRNA;miRNA target interaction;regulatory	binding;regulatory	RNA-RNA	miRanda with Ago CLIP data	TCGA
ncRI-40306552	LINC00273	NONHSAG019269	lncRNA	hsa-miR-208a-3p	MI0000251	miRNA	interactions between ncRNAs and miRNAs	Conserved miRNAs target sites predicted by TargetScan and miRanda overlap with the AGO CLIP dataset	-	Homo sapiens	-	miRNA;miRNA target interaction;regulatory	binding;regulatory	RNA-RNA	miRanda with Ago CLIP data	TCGA
ncRI-40306630	SNHG15	NONHSAG047504	lncRNA	hsa-miR-208b-3p	MI0005570	miRNA	interactions between ncRNAs and miRNAs	Conserved miRNAs target sites predicted by TargetScan and miRanda overlap with the AGO CLIP dataset	-	Homo sapiens	-	miRNA;miRNA target interaction;regulatory	binding;regulatory	RNA-RNA	miRanda with Ago CLIP data	TCGA
ncRI-40306774	MIR22HG	NONHSAG020474	lncRNA	hsa-mir-20a/106b	MI0000076	miRNA	interactions between ncRNAs and miRNAs	Conserved miRNAs target sites predicted by TargetScan and miRanda overlap with the AGO CLIP dataset	-	Homo sapiens	-	miRNA;miRNA target interaction;regulatory	binding;regulatory	RNA-RNA	miRanda with Ago CLIP data	TCGA
ncRI-40307622	SNHG15	NONHSAG047504	lncRNA	hsa-miR-211-3p	MI0000287	miRNA	interactions between ncRNAs and miRNAs	Conserved miRNAs target sites predicted by TargetScan and miRanda overlap with the AGO CLIP dataset	-	Homo sapiens	-	miRNA;miRNA target interaction;regulatory	binding;regulatory	RNA-RNA	TargetScan with Ago CLIP data	TCGA
ncRI-40307764	SNHG15	NONHSAG047504	lncRNA	hsa-miR-212-5p	MI0000288	miRNA	interactions between ncRNAs and miRNAs	Conserved miRNAs target sites predicted by TargetScan and miRanda overlap with the AGO CLIP dataset	-	Homo sapiens	-	miRNA;miRNA target interaction;regulatory	binding;regulatory	RNA-RNA	miRanda with Ago CLIP data	TCGA
ncRI-40308423	SNHG1	NONHSAG008552	lncRNA	hsa-mir-216a-3p	MI0000292	miRNA	interactions between ncRNAs and miRNAs	Conserved miRNAs target sites predicted by TargetScan and miRanda overlap with the AGO CLIP dataset	-	Homo sapiens	-	miRNA;miRNA target interaction;regulatory	binding;regulatory	RNA-RNA	TargetScan with Ago CLIP data	TCGA
ncRI-40308837	SNHG1	NONHSAG008552	lncRNA	hsa-mir-216b	MI0005569	miRNA	interactions between ncRNAs and miRNAs	Conserved miRNAs target sites predicted by TargetScan and miRanda overlap with the AGO CLIP dataset	-	Homo sapiens	-	miRNA;miRNA target interaction;regulatory	binding;regulatory	RNA-RNA	TargetScan with Ago CLIP data	TCGA
ncRI-40309219	LINC00273	NONHSAG019269	lncRNA	hsa-miR-218-1-3p	MI0000294	miRNA	interactions between ncRNAs and miRNAs	Conserved miRNAs target sites predicted by TargetScan and miRanda overlap with the AGO CLIP dataset	-	Homo sapiens	-	miRNA;miRNA target interaction;regulatory	binding;regulatory	RNA-RNA	miRanda with Ago CLIP data	TCGA
ncRI-40310014	LINC00273	NONHSAG019269	lncRNA	hsa-miR-22-3p	MI0000078	miRNA	interactions between ncRNAs and miRNAs	Conserved miRNAs target sites predicted by TargetScan and miRanda overlap with the AGO CLIP dataset	-	Homo sapiens	-	miRNA;miRNA target interaction;regulatory	binding;regulatory	RNA-RNA	TargetScan with Ago CLIP data	TCGA
ncRI-40310158	SNHG1	NONHSAG008552	lncRNA	hsa-miR-224-5p	MI0000301	miRNA	interactions between ncRNAs and miRNAs	Conserved miRNAs target sites predicted by TargetScan and miRanda overlap with the AGO CLIP dataset	-	Homo sapiens	-	miRNA;miRNA target interaction;regulatory	binding;regulatory	RNA-RNA	TargetScan with Ago CLIP data	TCGA
ncRI-40310257	SNHG15	NONHSAG047504	lncRNA	hsa-miR-224-5p	MI0000301	miRNA	interactions between ncRNAs and miRNAs	Conserved miRNAs target sites predicted by TargetScan and miRanda overlap with the AGO CLIP dataset	-	Homo sapiens	-	miRNA;miRNA target interaction;regulatory	binding;regulatory	RNA-RNA	miRanda with Ago CLIP data	TCGA
ncRI-40310316	SNHG1	NONHSAG008552	lncRNA	hsa-miR-23a-3p	MI0000079	miRNA	interactions between ncRNAs and miRNAs	Conserved miRNAs target sites predicted by TargetScan and miRanda overlap with the AGO CLIP dataset	-	Homo sapiens	-	miRNA;miRNA target interaction;regulatory	binding;regulatory	RNA-RNA	TargetScan with Ago CLIP data	TCGA
ncRI-40310540	SNHG1	NONHSAG008552	lncRNA	hsa-mir-23b-3p	MI0000439	miRNA	interactions between ncRNAs and miRNAs	Conserved miRNAs target sites predicted by TargetScan and miRanda overlap with the AGO CLIP dataset	-	Homo sapiens	-	miRNA;miRNA target interaction;regulatory	binding;regulatory	RNA-RNA	TargetScan with Ago CLIP data	TCGA
ncRI-40310771	SNHG1	NONHSAG008552	lncRNA	hsa-miR-23c	MI0016010	miRNA	interactions between ncRNAs and miRNAs	Conserved miRNAs target sites predicted by TargetScan and miRanda overlap with the AGO CLIP dataset	-	Homo sapiens	-	miRNA;miRNA target interaction;regulatory	binding;regulatory	RNA-RNA	TargetScan with Ago CLIP data	TCGA
ncRI-40311006	SNHG1	NONHSAG008552	lncRNA	hsa-mir-24-1	MI0000080	miRNA	interactions between ncRNAs and miRNAs	Conserved miRNAs target sites predicted by TargetScan and miRanda overlap with the AGO CLIP dataset	-	Homo sapiens	-	miRNA;miRNA target interaction;regulatory	binding;regulatory	RNA-RNA	TargetScan with Ago CLIP data	TCGA
ncRI-40311073	LINC00273	NONHSAG019269	lncRNA	hsa-mir-24-1	MI0000080	miRNA	interactions between ncRNAs and miRNAs	Conserved miRNAs target sites predicted by TargetScan and miRanda overlap with the AGO CLIP dataset	-	Homo sapiens	-	miRNA;miRNA target interaction;regulatory	binding;regulatory	RNA-RNA	TargetScan with Ago CLIP data	TCGA
ncRI-40311210	SNHG15	NONHSAG047504	lncRNA	hsa-mir-24-1	MI0000080	miRNA	interactions between ncRNAs and miRNAs	Conserved miRNAs target sites predicted by TargetScan and miRanda overlap with the AGO CLIP dataset	-	Homo sapiens	-	miRNA;miRNA target interaction;regulatory	binding;regulatory	RNA-RNA	TargetScan with Ago CLIP data	TCGA
ncRI-40311225	PVT1	NONHSAG051258	lncRNA	hsa-mir-24-1	MI0000080	miRNA	interactions between ncRNAs and miRNAs	Conserved miRNAs target sites predicted by TargetScan and miRanda overlap with the AGO CLIP dataset	-	Homo sapiens	-	miRNA;miRNA target interaction;regulatory	binding;regulatory	RNA-RNA	TargetScan with Ago CLIP data	TCGA
ncRI-40311330	LINC00273	NONHSAG019269	lncRNA	hsa-mir-25-3p	MI0000082	miRNA	interactions between ncRNAs and miRNAs	Conserved miRNAs target sites predicted by TargetScan and miRanda overlap with the AGO CLIP dataset	-	Homo sapiens	-	miRNA;miRNA target interaction;regulatory	binding;regulatory	RNA-RNA	TargetScan with Ago CLIP data	TCGA
ncRI-40311483	SNHG1	NONHSAG008552	lncRNA	hsa-mir-27a/27b	MI0000085	miRNA	interactions between ncRNAs and miRNAs	Conserved miRNAs target sites predicted by TargetScan and miRanda overlap with the AGO CLIP dataset	-	Homo sapiens	-	miRNA;miRNA target interaction;regulatory	binding;regulatory	RNA-RNA	TargetScan with Ago CLIP data	TCGA
ncRI-40311686	SNHG1	NONHSAG008552	lncRNA	hsa-mir-27b-3p	MI0000440	miRNA	interactions between ncRNAs and miRNAs	Conserved miRNAs target sites predicted by TargetScan and miRanda overlap with the AGO CLIP dataset	-	Homo sapiens	-	miRNA;miRNA target interaction;regulatory	binding;regulatory	RNA-RNA	TargetScan with Ago CLIP data	TCGA
ncRI-40311867	SNHG1	NONHSAG008552	lncRNA	hsa-mir-28-3p	MI0000086	miRNA	interactions between ncRNAs and miRNAs	Conserved miRNAs target sites predicted by TargetScan and miRanda overlap with the AGO CLIP dataset	-	Homo sapiens	-	miRNA;miRNA target interaction;regulatory	binding;regulatory	RNA-RNA	TargetScan with Ago CLIP data	TCGA
ncRI-40311925	SNHG15	NONHSAG047504	lncRNA	hsa-mir-28-3p	MI0000086	miRNA	interactions between ncRNAs and miRNAs	Conserved miRNAs target sites predicted by TargetScan and miRanda overlap with the AGO CLIP dataset	-	Homo sapiens	-	miRNA;miRNA target interaction;regulatory	binding;regulatory	RNA-RNA	TargetScan with Ago CLIP data	TCGA
ncRI-40312261	MIR22HG	NONHSAG020474	lncRNA	hsa-miR-296-3p	MI0000747	miRNA	interactions between ncRNAs and miRNAs	Conserved miRNAs target sites predicted by TargetScan and miRanda overlap with the AGO CLIP dataset	-	Homo sapiens	-	miRNA;miRNA target interaction;regulatory	binding;regulatory	RNA-RNA	TargetScan with Ago CLIP data	TCGA
ncRI-40312765	MIR22HG	NONHSAG020474	lncRNA	hsa-miR-299-3p	MI0000744	miRNA	interactions between ncRNAs and miRNAs	Conserved miRNAs target sites predicted by TargetScan and miRanda overlap with the AGO CLIP dataset	-	Homo sapiens	-	miRNA;miRNA target interaction;regulatory	binding;regulatory	RNA-RNA	miRanda with Ago CLIP data	TCGA
ncRI-40312815	SNHG15	NONHSAG047504	lncRNA	hsa-miR-299-3p	MI0000744	miRNA	interactions between ncRNAs and miRNAs	Conserved miRNAs target sites predicted by TargetScan and miRanda overlap with the AGO CLIP dataset	-	Homo sapiens	-	miRNA;miRNA target interaction;regulatory	binding;regulatory	RNA-RNA	miRanda with Ago CLIP data	TCGA
ncRI-40312999	PVT1	NONHSAG051258	lncRNA	hsa-miR-29a-5p	MI0000087	miRNA	interactions between ncRNAs and miRNAs	Conserved miRNAs target sites predicted by TargetScan and miRanda overlap with the AGO CLIP dataset	-	Homo sapiens	-	miRNA;miRNA target interaction;regulatory	binding;regulatory	RNA-RNA	TargetScan with Ago CLIP data	TCGA
ncRI-40313215	PVT1	NONHSAG051258	lncRNA	hsa-mir-29b-2-5p	MI0000107	miRNA	interactions between ncRNAs and miRNAs	Conserved miRNAs target sites predicted by TargetScan and miRanda overlap with the AGO CLIP dataset	-	Homo sapiens	-	miRNA;miRNA target interaction;regulatory	binding;regulatory	RNA-RNA	TargetScan with Ago CLIP data	TCGA
ncRI-40313402	PVT1	NONHSAG051258	lncRNA	hsa-mir-29c	MI0000735	miRNA	interactions between ncRNAs and miRNAs	Conserved miRNAs target sites predicted by TargetScan and miRanda overlap with the AGO CLIP dataset	-	Homo sapiens	-	miRNA;miRNA target interaction;regulatory	binding;regulatory	RNA-RNA	TargetScan with Ago CLIP data	TCGA
ncRI-40314215	SNHG1	NONHSAG008552	lncRNA	hsa-mir-302a-3p	MI0000738	miRNA	interactions between ncRNAs and miRNAs	Conserved miRNAs target sites predicted by TargetScan and miRanda overlap with the AGO CLIP dataset	-	Homo sapiens	-	miRNA;miRNA target interaction;regulatory	binding;regulatory	RNA-RNA	miRanda with Ago CLIP data	TCGA
ncRI-40314280	MIR22HG	NONHSAG020474	lncRNA	hsa-mir-302a-3p	MI0000738	miRNA	interactions between ncRNAs and miRNAs	Conserved miRNAs target sites predicted by TargetScan and miRanda overlap with the AGO CLIP dataset	-	Homo sapiens	-	miRNA;miRNA target interaction;regulatory	binding;regulatory	RNA-RNA	miRanda with Ago CLIP data	TCGA
ncRI-40314516	SNHG1	NONHSAG008552	lncRNA	hsa-mir-302b-3p	MI0000772	miRNA	interactions between ncRNAs and miRNAs	Conserved miRNAs target sites predicted by TargetScan and miRanda overlap with the AGO CLIP dataset	-	Homo sapiens	-	miRNA;miRNA target interaction;regulatory	binding;regulatory	RNA-RNA	miRanda with Ago CLIP data	TCGA
ncRI-40314580	MIR22HG	NONHSAG020474	lncRNA	hsa-mir-302b-3p	MI0000772	miRNA	interactions between ncRNAs and miRNAs	Conserved miRNAs target sites predicted by TargetScan and miRanda overlap with the AGO CLIP dataset	-	Homo sapiens	-	miRNA;miRNA target interaction;regulatory	binding;regulatory	RNA-RNA	miRanda with Ago CLIP data	TCGA
ncRI-40314830	SNHG1	NONHSAG008552	lncRNA	hsa-mir-302d-3p	MI0000774	miRNA	interactions between ncRNAs and miRNAs	Conserved miRNAs target sites predicted by TargetScan and miRanda overlap with the AGO CLIP dataset	-	Homo sapiens	-	miRNA;miRNA target interaction;regulatory	binding;regulatory	RNA-RNA	miRanda with Ago CLIP data	TCGA
ncRI-40314893	MIR22HG	NONHSAG020474	lncRNA	hsa-mir-302d-3p	MI0000774	miRNA	interactions between ncRNAs and miRNAs	Conserved miRNAs target sites predicted by TargetScan and miRanda overlap with the AGO CLIP dataset	-	Homo sapiens	-	miRNA;miRNA target interaction;regulatory	binding;regulatory	RNA-RNA	miRanda with Ago CLIP data	TCGA
ncRI-40315160	MIR22HG	NONHSAG020474	lncRNA	hsa-miR-302e	MI0006417	miRNA	interactions between ncRNAs and miRNAs	Conserved miRNAs target sites predicted by TargetScan and miRanda overlap with the AGO CLIP dataset	-	Homo sapiens	-	miRNA;miRNA target interaction;regulatory	binding;regulatory	RNA-RNA	miRanda with Ago CLIP data	TCGA
ncRI-40316668	SNHG1	NONHSAG008552	lncRNA	hsa-miR-3129-5p	MI0014146	miRNA	interactions between ncRNAs and miRNAs	Conserved miRNAs target sites predicted by TargetScan and miRanda overlap with the AGO CLIP dataset	-	Homo sapiens	-	miRNA;miRNA target interaction;regulatory	binding;regulatory	RNA-RNA	TargetScan with Ago CLIP data	TCGA
ncRI-40316898	SNHG1	NONHSAG008552	lncRNA	hsa-miR-3139	MI0014162	miRNA	interactions between ncRNAs and miRNAs	Conserved miRNAs target sites predicted by TargetScan and miRanda overlap with the AGO CLIP dataset	-	Homo sapiens	-	miRNA;miRNA target interaction;regulatory	binding;regulatory	RNA-RNA	TargetScan with Ago CLIP data	TCGA
ncRI-40317137	SNHG1	NONHSAG008552	lncRNA	hsa-mir-31-5p	MI0000089	miRNA	interactions between ncRNAs and miRNAs	Conserved miRNAs target sites predicted by TargetScan and miRanda overlap with the AGO CLIP dataset	-	Homo sapiens	-	miRNA;miRNA target interaction;regulatory	binding;regulatory	RNA-RNA	miRanda with Ago CLIP data	TCGA
ncRI-40317665	SNHG15	NONHSAG047504	lncRNA	hsa-miR-3184-3p	MI0014226	miRNA	interactions between ncRNAs and miRNAs	Conserved miRNAs target sites predicted by TargetScan and miRanda overlap with the AGO CLIP dataset	-	Homo sapiens	-	miRNA;miRNA target interaction;regulatory	binding;regulatory	RNA-RNA	miRanda with Ago CLIP data	TCGA
ncRI-40317748	SNHG1	NONHSAG008552	lncRNA	hsa-mir-320a	MI0000542	miRNA	interactions between ncRNAs and miRNAs	Conserved miRNAs target sites predicted by TargetScan and miRanda overlap with the AGO CLIP dataset	-	Homo sapiens	-	miRNA;miRNA target interaction;regulatory	binding;regulatory	RNA-RNA	TargetScan with Ago CLIP data	TCGA
ncRI-40317796	LINC00273	NONHSAG019269	lncRNA	hsa-mir-320a	MI0000542	miRNA	interactions between ncRNAs and miRNAs	Conserved miRNAs target sites predicted by TargetScan and miRanda overlap with the AGO CLIP dataset	-	Homo sapiens	-	miRNA;miRNA target interaction;regulatory	binding;regulatory	RNA-RNA	TargetScan with Ago CLIP data	TCGA
ncRI-40318013	SNHG1	NONHSAG008552	lncRNA	hsa-miR-320b	MI0003776	miRNA	interactions between ncRNAs and miRNAs	Conserved miRNAs target sites predicted by TargetScan and miRanda overlap with the AGO CLIP dataset	-	Homo sapiens	-	miRNA;miRNA target interaction;regulatory	binding;regulatory	RNA-RNA	TargetScan with Ago CLIP data	TCGA
ncRI-40318061	LINC00273	NONHSAG019269	lncRNA	hsa-miR-320b	MI0003776	miRNA	interactions between ncRNAs and miRNAs	Conserved miRNAs target sites predicted by TargetScan and miRanda overlap with the AGO CLIP dataset	-	Homo sapiens	-	miRNA;miRNA target interaction;regulatory	binding;regulatory	RNA-RNA	TargetScan with Ago CLIP data	TCGA
ncRI-40318268	SNHG1	NONHSAG008552	lncRNA	hsa-miR-320c	MI0003778	miRNA	interactions between ncRNAs and miRNAs	Conserved miRNAs target sites predicted by TargetScan and miRanda overlap with the AGO CLIP dataset	-	Homo sapiens	-	miRNA;miRNA target interaction;regulatory	binding;regulatory	RNA-RNA	TargetScan with Ago CLIP data	TCGA
ncRI-40318311	LINC00273	NONHSAG019269	lncRNA	hsa-miR-320c	MI0003778	miRNA	interactions between ncRNAs and miRNAs	Conserved miRNAs target sites predicted by TargetScan and miRanda overlap with the AGO CLIP dataset	-	Homo sapiens	-	miRNA;miRNA target interaction;regulatory	binding;regulatory	RNA-RNA	TargetScan with Ago CLIP data	TCGA
ncRI-40318490	SNHG1	NONHSAG008552	lncRNA	hsa-miR-320d	MI0008190	miRNA	interactions between ncRNAs and miRNAs	Conserved miRNAs target sites predicted by TargetScan and miRanda overlap with the AGO CLIP dataset	-	Homo sapiens	-	miRNA;miRNA target interaction;regulatory	binding;regulatory	RNA-RNA	TargetScan with Ago CLIP data	TCGA
ncRI-40318524	LINC00273	NONHSAG019269	lncRNA	hsa-miR-320d	MI0008190	miRNA	interactions between ncRNAs and miRNAs	Conserved miRNAs target sites predicted by TargetScan and miRanda overlap with the AGO CLIP dataset	-	Homo sapiens	-	miRNA;miRNA target interaction;regulatory	binding;regulatory	RNA-RNA	TargetScan with Ago CLIP data	TCGA
ncRI-40318665	SNHG1	NONHSAG008552	lncRNA	hsa-miR-323a-3p	MI0000807	miRNA	interactions between ncRNAs and miRNAs	Conserved miRNAs target sites predicted by TargetScan and miRanda overlap with the AGO CLIP dataset	-	Homo sapiens	-	miRNA;miRNA target interaction;regulatory	binding;regulatory	RNA-RNA	TargetScan with Ago CLIP data	TCGA
ncRI-40318943	LINC00273	NONHSAG019269	lncRNA	hsa-mir-32	MI0000090	miRNA	interactions between ncRNAs and miRNAs	Conserved miRNAs target sites predicted by TargetScan and miRanda overlap with the AGO CLIP dataset	-	Homo sapiens	-	miRNA;miRNA target interaction;regulatory	binding;regulatory	RNA-RNA	TargetScan with Ago CLIP data	TCGA
ncRI-40319097	SNHG1	NONHSAG008552	lncRNA	hsa-miR-326	MI0000808	miRNA	interactions between ncRNAs and miRNAs	Conserved miRNAs target sites predicted by TargetScan and miRanda overlap with the AGO CLIP dataset	-	Homo sapiens	-	miRNA;miRNA target interaction;regulatory	binding;regulatory	RNA-RNA	TargetScan with Ago CLIP data	TCGA
ncRI-40319267	SNHG15	NONHSAG047504	lncRNA	hsa-miR-326	MI0000808	miRNA	interactions between ncRNAs and miRNAs	Conserved miRNAs target sites predicted by TargetScan and miRanda overlap with the AGO CLIP dataset	-	Homo sapiens	-	miRNA;miRNA target interaction;regulatory	binding;regulatory	RNA-RNA	TargetScan with Ago CLIP data	TCGA
ncRI-40319325	SNHG1	NONHSAG008552	lncRNA	hsa-miR-328	MI0000804	miRNA	interactions between ncRNAs and miRNAs	Conserved miRNAs target sites predicted by TargetScan and miRanda overlap with the AGO CLIP dataset	-	Homo sapiens	-	miRNA;miRNA target interaction;regulatory	binding;regulatory	RNA-RNA	TargetScan with Ago CLIP data	TCGA
ncRI-40319511	SNHG1	NONHSAG008552	lncRNA	hsa-miR-329-3p	MI0001725	miRNA	interactions between ncRNAs and miRNAs	Conserved miRNAs target sites predicted by TargetScan and miRanda overlap with the AGO CLIP dataset	-	Homo sapiens	-	miRNA;miRNA target interaction;regulatory	binding;regulatory	RNA-RNA	TargetScan with Ago CLIP data	TCGA
ncRI-40319694	LINC00273	NONHSAG019269	lncRNA	hsa-miR-330-3p	MI0000803	miRNA	interactions between ncRNAs and miRNAs	Conserved miRNAs target sites predicted by TargetScan and miRanda overlap with the AGO CLIP dataset	-	Homo sapiens	-	miRNA;miRNA target interaction;regulatory	binding;regulatory	RNA-RNA	TargetScan with Ago CLIP data	TCGA
ncRI-40319883	SNHG1	NONHSAG008552	lncRNA	hsa-miR-330-3p	MI0000803	miRNA	interactions between ncRNAs and miRNAs	Conserved miRNAs target sites predicted by TargetScan and miRanda overlap with the AGO CLIP dataset	-	Homo sapiens	-	miRNA;miRNA target interaction;regulatory	binding;regulatory	RNA-RNA	TargetScan with Ago CLIP data	TCGA
ncRI-40319955	MIR22HG	NONHSAG020474	lncRNA	hsa-miR-330-3p	MI0000803	miRNA	interactions between ncRNAs and miRNAs	Conserved miRNAs target sites predicted by TargetScan and miRanda overlap with the AGO CLIP dataset	-	Homo sapiens	-	miRNA;miRNA target interaction;regulatory	binding;regulatory	RNA-RNA	miRanda with Ago CLIP data	TCGA
ncRI-40320091	SNHG15	NONHSAG047504	lncRNA	hsa-miR-330-3p	MI0000803	miRNA	interactions between ncRNAs and miRNAs	Conserved miRNAs target sites predicted by TargetScan and miRanda overlap with the AGO CLIP dataset	-	Homo sapiens	-	miRNA;miRNA target interaction;regulatory	binding;regulatory	RNA-RNA	TargetScan with Ago CLIP data	TCGA
ncRI-40320360	SNHG1	NONHSAG008552	lncRNA	hsa-miR-335-3p	MI0000816	miRNA	interactions between ncRNAs and miRNAs	Conserved miRNAs target sites predicted by TargetScan and miRanda overlap with the AGO CLIP dataset	-	Homo sapiens	-	miRNA;miRNA target interaction;regulatory	binding;regulatory	RNA-RNA	TargetScan with Ago CLIP data	TCGA
ncRI-40320505	PVT1	NONHSAG051258	lncRNA	hsa-miR-335-3p	MI0000816	miRNA	interactions between ncRNAs and miRNAs	Conserved miRNAs target sites predicted by TargetScan and miRanda overlap with the AGO CLIP dataset	-	Homo sapiens	-	miRNA;miRNA target interaction;regulatory	binding;regulatory	RNA-RNA	TargetScan with Ago CLIP data	TCGA
ncRI-40320671	SNHG15	NONHSAG047504	lncRNA	hsa-miR-338-3p	MI0000814	miRNA	interactions between ncRNAs and miRNAs	Conserved miRNAs target sites predicted by TargetScan and miRanda overlap with the AGO CLIP dataset	-	Homo sapiens	-	miRNA;miRNA target interaction;regulatory	binding;regulatory	RNA-RNA	miRanda with Ago CLIP data	TCGA
ncRI-40321311	SNHG1	NONHSAG008552	lncRNA	hsa-miR-340-5p	MI0000802	miRNA	interactions between ncRNAs and miRNAs	Conserved miRNAs target sites predicted by TargetScan and miRanda overlap with the AGO CLIP dataset	-	Homo sapiens	-	miRNA;miRNA target interaction;regulatory	binding;regulatory	RNA-RNA	TargetScan with Ago CLIP data	TCGA
ncRI-40321374	MIR22HG	NONHSAG020474	lncRNA	hsa-miR-340-5p	MI0000802	miRNA	interactions between ncRNAs and miRNAs	Conserved miRNAs target sites predicted by TargetScan and miRanda overlap with the AGO CLIP dataset	-	Homo sapiens	-	miRNA;miRNA target interaction;regulatory	binding;regulatory	RNA-RNA	miRanda with Ago CLIP data	TCGA
ncRI-40321537	SNHG1	NONHSAG008552	lncRNA	hsa-mir-342-3p	MI0000805	miRNA	interactions between ncRNAs and miRNAs	Conserved miRNAs target sites predicted by TargetScan and miRanda overlap with the AGO CLIP dataset	-	Homo sapiens	-	miRNA;miRNA target interaction;regulatory	binding;regulatory	RNA-RNA	TargetScan with Ago CLIP data	TCGA
ncRI-40321718	LINC00273	NONHSAG019269	lncRNA	hsa-miR-346	MI0000826	miRNA	interactions between ncRNAs and miRNAs	Conserved miRNAs target sites predicted by TargetScan and miRanda overlap with the AGO CLIP dataset	-	Homo sapiens	-	miRNA;miRNA target interaction;regulatory	binding;regulatory	RNA-RNA	TargetScan with Ago CLIP data	TCGA
ncRI-40321817	SNHG15	NONHSAG047504	lncRNA	hsa-miR-346	MI0000826	miRNA	interactions between ncRNAs and miRNAs	Conserved miRNAs target sites predicted by TargetScan and miRanda overlap with the AGO CLIP dataset	-	Homo sapiens	-	miRNA;miRNA target interaction;regulatory	binding;regulatory	RNA-RNA	miRanda with Ago CLIP data	TCGA
ncRI-40322448	SNHG1	NONHSAG008552	lncRNA	hsa-miR-3529-5p	MI0017351	miRNA	interactions between ncRNAs and miRNAs	Conserved miRNAs target sites predicted by TargetScan and miRanda overlap with the AGO CLIP dataset	-	Homo sapiens	-	miRNA;miRNA target interaction;regulatory	binding;regulatory	RNA-RNA	TargetScan with Ago CLIP data	TCGA
ncRI-40322838	MIR22HG	NONHSAG020474	lncRNA	hsa-miR-362-5p	MI0000762	miRNA	interactions between ncRNAs and miRNAs	Conserved miRNAs target sites predicted by TargetScan and miRanda overlap with the AGO CLIP dataset	-	Homo sapiens	-	miRNA;miRNA target interaction;regulatory	binding;regulatory	RNA-RNA	miRanda with Ago CLIP data	TCGA
ncRI-40323025	LINC00273	NONHSAG019269	lncRNA	hsa-miR-363-5p	MI0000764	miRNA	interactions between ncRNAs and miRNAs	Conserved miRNAs target sites predicted by TargetScan and miRanda overlap with the AGO CLIP dataset	-	Homo sapiens	-	miRNA;miRNA target interaction;regulatory	binding;regulatory	RNA-RNA	TargetScan with Ago CLIP data	TCGA
ncRI-40323131	SNHG1	NONHSAG008552	lncRNA	hsa-miR-365a-3p	MI0000767	miRNA	interactions between ncRNAs and miRNAs	Conserved miRNAs target sites predicted by TargetScan and miRanda overlap with the AGO CLIP dataset	-	Homo sapiens	-	miRNA;miRNA target interaction;regulatory	binding;regulatory	RNA-RNA	miRanda with Ago CLIP data	TCGA
ncRI-40323224	MIR503HG	NONHSAG055350	lncRNA	hsa-miR-365a-3p	MI0000767	miRNA	interactions between ncRNAs and miRNAs	Conserved miRNAs target sites predicted by TargetScan and miRanda overlap with the AGO CLIP dataset	-	Homo sapiens	-	miRNA;miRNA target interaction;regulatory	binding;regulatory	RNA-RNA	miRanda with Ago CLIP data	TCGA
ncRI-40323240	SNHG1	NONHSAG008552	lncRNA	hsa-miR-365b-3p	MI0000769	miRNA	interactions between ncRNAs and miRNAs	Conserved miRNAs target sites predicted by TargetScan and miRanda overlap with the AGO CLIP dataset	-	Homo sapiens	-	miRNA;miRNA target interaction;regulatory	binding;regulatory	RNA-RNA	miRanda with Ago CLIP data	TCGA
ncRI-40323333	MIR503HG	NONHSAG055350	lncRNA	hsa-miR-365b-3p	MI0000769	miRNA	interactions between ncRNAs and miRNAs	Conserved miRNAs target sites predicted by TargetScan and miRanda overlap with the AGO CLIP dataset	-	Homo sapiens	-	miRNA;miRNA target interaction;regulatory	binding;regulatory	RNA-RNA	miRanda with Ago CLIP data	TCGA
ncRI-40323430	LINC00273	NONHSAG019269	lncRNA	hsa-miR-3666	MI0016067	miRNA	interactions between ncRNAs and miRNAs	Conserved miRNAs target sites predicted by TargetScan and miRanda overlap with the AGO CLIP dataset	-	Homo sapiens	-	miRNA;miRNA target interaction;regulatory	binding;regulatory	RNA-RNA	miRanda with Ago CLIP data	TCGA
ncRI-40323676	LINC00273	NONHSAG019269	lncRNA	hsa-mir-367-3p	MI0000775	miRNA	interactions between ncRNAs and miRNAs	Conserved miRNAs target sites predicted by TargetScan and miRanda overlap with the AGO CLIP dataset	-	Homo sapiens	-	miRNA;miRNA target interaction;regulatory	binding;regulatory	RNA-RNA	TargetScan with Ago CLIP data	TCGA
ncRI-40324239	MIR22HG	NONHSAG020474	lncRNA	hsa-miR-370	MI0000778	miRNA	interactions between ncRNAs and miRNAs	Conserved miRNAs target sites predicted by TargetScan and miRanda overlap with the AGO CLIP dataset	-	Homo sapiens	-	miRNA;miRNA target interaction;regulatory	binding;regulatory	RNA-RNA	miRanda with Ago CLIP data	TCGA
ncRI-40324574	SNHG1	NONHSAG008552	lncRNA	hsa-miR-371a-3p	MI0000779	miRNA	interactions between ncRNAs and miRNAs	Conserved miRNAs target sites predicted by TargetScan and miRanda overlap with the AGO CLIP dataset	-	Homo sapiens	-	miRNA;miRNA target interaction;regulatory	binding;regulatory	RNA-RNA	TargetScan with Ago CLIP data	TCGA
ncRI-40324709	SNHG1	NONHSAG008552	lncRNA	hsa-miR-372	MI0000780	miRNA	interactions between ncRNAs and miRNAs	Conserved miRNAs target sites predicted by TargetScan and miRanda overlap with the AGO CLIP dataset	-	Homo sapiens	-	miRNA;miRNA target interaction;regulatory	binding;regulatory	RNA-RNA	miRanda with Ago CLIP data	TCGA
ncRI-40325071	MIR22HG	NONHSAG020474	lncRNA	hsa-miR-373-3p	MI0000781	miRNA	interactions between ncRNAs and miRNAs	Conserved miRNAs target sites predicted by TargetScan and miRanda overlap with the AGO CLIP dataset	-	Homo sapiens	-	miRNA;miRNA target interaction;regulatory	binding;regulatory	RNA-RNA	miRanda with Ago CLIP data	TCGA
ncRI-40325776	LINC00273	NONHSAG019269	lncRNA	hsa-miR-375	MI0000783	miRNA	interactions between ncRNAs and miRNAs	Conserved miRNAs target sites predicted by TargetScan and miRanda overlap with the AGO CLIP dataset	-	Homo sapiens	-	miRNA;miRNA target interaction;regulatory	binding;regulatory	RNA-RNA	miRanda with Ago CLIP data	TCGA
ncRI-40325826	SNHG1	NONHSAG008552	lncRNA	hsa-miR-376a-3p	MI0000784	miRNA	interactions between ncRNAs and miRNAs	Conserved miRNAs target sites predicted by TargetScan and miRanda overlap with the AGO CLIP dataset	-	Homo sapiens	-	miRNA;miRNA target interaction;regulatory	binding;regulatory	RNA-RNA	TargetScan with Ago CLIP data	TCGA
ncRI-40325990	SNHG1	NONHSAG008552	lncRNA	hsa-miR-376b-3p	MI0002466	miRNA	interactions between ncRNAs and miRNAs	Conserved miRNAs target sites predicted by TargetScan and miRanda overlap with the AGO CLIP dataset	-	Homo sapiens	-	miRNA;miRNA target interaction;regulatory	binding;regulatory	RNA-RNA	TargetScan with Ago CLIP data	TCGA
ncRI-40326296	SNHG1	NONHSAG008552	lncRNA	hsa-miR-377-3p	MI0000785	miRNA	interactions between ncRNAs and miRNAs	Conserved miRNAs target sites predicted by TargetScan and miRanda overlap with the AGO CLIP dataset	-	Homo sapiens	-	miRNA;miRNA target interaction;regulatory	binding;regulatory	RNA-RNA	TargetScan with Ago CLIP data	TCGA
ncRI-40326593	SNHG15	NONHSAG047504	lncRNA	hsa-miR-378a-5p	MI0000786	miRNA	interactions between ncRNAs and miRNAs	Conserved miRNAs target sites predicted by TargetScan and miRanda overlap with the AGO CLIP dataset	-	Homo sapiens	-	miRNA;miRNA target interaction;regulatory	binding;regulatory	RNA-RNA	miRanda with Ago CLIP data	TCGA
ncRI-40326734	SNHG15	NONHSAG047504	lncRNA	hsa-miR-378b	MI0014154	miRNA	interactions between ncRNAs and miRNAs	Conserved miRNAs target sites predicted by TargetScan and miRanda overlap with the AGO CLIP dataset	-	Homo sapiens	-	miRNA;miRNA target interaction;regulatory	binding;regulatory	RNA-RNA	miRanda with Ago CLIP data	TCGA
ncRI-40326963	SNHG15	NONHSAG047504	lncRNA	hsa-miR-378c	MI0015825	miRNA	interactions between ncRNAs and miRNAs	Conserved miRNAs target sites predicted by TargetScan and miRanda overlap with the AGO CLIP dataset	-	Homo sapiens	-	miRNA;miRNA target interaction;regulatory	binding;regulatory	RNA-RNA	miRanda with Ago CLIP data	TCGA
ncRI-40327120	SNHG15	NONHSAG047504	lncRNA	hsa-miR-378d	MI0016749	miRNA	interactions between ncRNAs and miRNAs	Conserved miRNAs target sites predicted by TargetScan and miRanda overlap with the AGO CLIP dataset	-	Homo sapiens	-	miRNA;miRNA target interaction;regulatory	binding;regulatory	RNA-RNA	miRanda with Ago CLIP data	TCGA
ncRI-40327375	SNHG15	NONHSAG047504	lncRNA	hsa-miR-378f	MI0016756	miRNA	interactions between ncRNAs and miRNAs	Conserved miRNAs target sites predicted by TargetScan and miRanda overlap with the AGO CLIP dataset	-	Homo sapiens	-	miRNA;miRNA target interaction;regulatory	binding;regulatory	RNA-RNA	miRanda with Ago CLIP data	TCGA
ncRI-40328000	SNHG15	NONHSAG047504	lncRNA	hsa-miR-381-3p	MI0000789	miRNA	interactions between ncRNAs and miRNAs	Conserved miRNAs target sites predicted by TargetScan and miRanda overlap with the AGO CLIP dataset	-	Homo sapiens	-	miRNA;miRNA target interaction;regulatory	binding;regulatory	RNA-RNA	TargetScan with Ago CLIP data	TCGA
ncRI-40328042	SNHG1	NONHSAG008552	lncRNA	hsa-miR-382-5p	MI0000790	miRNA	interactions between ncRNAs and miRNAs	Conserved miRNAs target sites predicted by TargetScan and miRanda overlap with the AGO CLIP dataset	-	Homo sapiens	-	miRNA;miRNA target interaction;regulatory	binding;regulatory	RNA-RNA	TargetScan with Ago CLIP data	TCGA
ncRI-40328234	LINC00273	NONHSAG019269	lncRNA	hsa-miR-382-5p	MI0000790	miRNA	interactions between ncRNAs and miRNAs	Conserved miRNAs target sites predicted by TargetScan and miRanda overlap with the AGO CLIP dataset	-	Homo sapiens	-	miRNA;miRNA target interaction;regulatory	binding;regulatory	RNA-RNA	miRanda with Ago CLIP data	TCGA
ncRI-40328530	SNHG1	NONHSAG008552	lncRNA	hsa-miR-409-5p	MI0001735	miRNA	interactions between ncRNAs and miRNAs	Conserved miRNAs target sites predicted by TargetScan and miRanda overlap with the AGO CLIP dataset	-	Homo sapiens	-	miRNA;miRNA target interaction;regulatory	binding;regulatory	RNA-RNA	TargetScan with Ago CLIP data	TCGA
ncRI-40328726	PVT1	NONHSAG051258	lncRNA	hsa-miR-409-5p	MI0001735	miRNA	interactions between ncRNAs and miRNAs	Conserved miRNAs target sites predicted by TargetScan and miRanda overlap with the AGO CLIP dataset	-	Homo sapiens	-	miRNA;miRNA target interaction;regulatory	binding;regulatory	RNA-RNA	miRanda with Ago CLIP data	TCGA
ncRI-40328744	SNHG1	NONHSAG008552	lncRNA	hsa-miR-410-3p	MI0002465	miRNA	interactions between ncRNAs and miRNAs	Conserved miRNAs target sites predicted by TargetScan and miRanda overlap with the AGO CLIP dataset	-	Homo sapiens	-	miRNA;miRNA target interaction;regulatory	binding;regulatory	RNA-RNA	miRanda with Ago CLIP data	TCGA
ncRI-40328952	AL589743.1	NONHSAG014330	lncRNA	hsa-miR-412	MI0002464	miRNA	interactions between ncRNAs and miRNAs	Conserved miRNAs target sites predicted by TargetScan and miRanda overlap with the AGO CLIP dataset	-	Homo sapiens	-	miRNA;miRNA target interaction;regulatory	binding;regulatory	RNA-RNA	miRanda with Ago CLIP data	TCGA
ncRI-40329015	SNHG1	NONHSAG008552	lncRNA	hsa-mir-421	MI0003685	miRNA	interactions between ncRNAs and miRNAs	Conserved miRNAs target sites predicted by TargetScan and miRanda overlap with the AGO CLIP dataset	-	Homo sapiens	-	miRNA;miRNA target interaction;regulatory	binding;regulatory	RNA-RNA	TargetScan with Ago CLIP data	TCGA
ncRI-40329063	MIR22HG	NONHSAG020474	lncRNA	hsa-mir-421	MI0003685	miRNA	interactions between ncRNAs and miRNAs	Conserved miRNAs target sites predicted by TargetScan and miRanda overlap with the AGO CLIP dataset	-	Homo sapiens	-	miRNA;miRNA target interaction;regulatory	binding;regulatory	RNA-RNA	miRanda with Ago CLIP data	TCGA
ncRI-40329330	SNHG15	NONHSAG047504	lncRNA	hsa-miR-422a	MI0001444	miRNA	interactions between ncRNAs and miRNAs	Conserved miRNAs target sites predicted by TargetScan and miRanda overlap with the AGO CLIP dataset	-	Homo sapiens	-	miRNA;miRNA target interaction;regulatory	binding;regulatory	RNA-RNA	miRanda with Ago CLIP data	TCGA
ncRI-40329564	MIR22HG	NONHSAG020474	lncRNA	hsa-miR-423-5p	MI0001445	miRNA	interactions between ncRNAs and miRNAs	Conserved miRNAs target sites predicted by TargetScan and miRanda overlap with the AGO CLIP dataset	-	Homo sapiens	-	miRNA;miRNA target interaction;regulatory	binding;regulatory	RNA-RNA	miRanda with Ago CLIP data	TCGA
ncRI-40330151	PVT1	NONHSAG051258	lncRNA	hsa-miR-424-5p	MI0001446	miRNA	interactions between ncRNAs and miRNAs	Dual Luciferase Reporter Assay;RIP Assay;Conserved miRNAs target sites predicted by TargetScan and miRanda overlap with the AGO CLIP dataset	30861415	Homo sapiens	-	miRNA;miRNA target interaction;regulatory	binding;regulatory	RNA-RNA	Literature Mining;TargetScan with Ago CLIP data	TCGA
ncRI-40330321	SNHG1	NONHSAG008552	lncRNA	hsa-miR-4262	MI0015872	miRNA	interactions between ncRNAs and miRNAs	Conserved miRNAs target sites predicted by TargetScan and miRanda overlap with the AGO CLIP dataset	-	Homo sapiens	-	miRNA;miRNA target interaction;regulatory	binding;regulatory	RNA-RNA	TargetScan with Ago CLIP data	TCGA
ncRI-40331145	MIR503HG	NONHSAG055350	lncRNA	hsa-miR-431-5p	MI0001721	miRNA	interactions between ncRNAs and miRNAs	Conserved miRNAs target sites predicted by TargetScan and miRanda overlap with the AGO CLIP dataset	-	Homo sapiens	-	miRNA;miRNA target interaction;regulatory	binding;regulatory	RNA-RNA	miRanda with Ago CLIP data	TCGA
ncRI-40331392	SNHG15	NONHSAG047504	lncRNA	hsa-miR-433	MI0001723	miRNA	interactions between ncRNAs and miRNAs	Conserved miRNAs target sites predicted by TargetScan and miRanda overlap with the AGO CLIP dataset	-	Homo sapiens	-	miRNA;miRNA target interaction;regulatory	binding;regulatory	RNA-RNA	TargetScan with Ago CLIP data	TCGA
ncRI-40331440	SNHG1	NONHSAG008552	lncRNA	hsa-miR-4429	MI0016768	miRNA	interactions between ncRNAs and miRNAs	Conserved miRNAs target sites predicted by TargetScan and miRanda overlap with the AGO CLIP dataset	-	Homo sapiens	-	miRNA;miRNA target interaction;regulatory	binding;regulatory	RNA-RNA	TargetScan with Ago CLIP data	TCGA
ncRI-40331480	LINC00273	NONHSAG019269	lncRNA	hsa-miR-4429	MI0016768	miRNA	interactions between ncRNAs and miRNAs	Conserved miRNAs target sites predicted by TargetScan and miRanda overlap with the AGO CLIP dataset	-	Homo sapiens	-	miRNA;miRNA target interaction;regulatory	binding;regulatory	RNA-RNA	TargetScan with Ago CLIP data	TCGA
ncRI-40332730	SNHG1	NONHSAG008552	lncRNA	hsa-miR-450a-3p	MI0001652	miRNA	interactions between ncRNAs and miRNAs	Conserved miRNAs target sites predicted by TargetScan and miRanda overlap with the AGO CLIP dataset	-	Homo sapiens	-	miRNA;miRNA target interaction;regulatory	binding;regulatory	RNA-RNA	miRanda with Ago CLIP data	TCGA
ncRI-40333053	SNHG15	NONHSAG047504	lncRNA	hsa-miR-452-3p	MI0001733	miRNA	interactions between ncRNAs and miRNAs	Conserved miRNAs target sites predicted by TargetScan and miRanda overlap with the AGO CLIP dataset	-	Homo sapiens	-	miRNA;miRNA target interaction;regulatory	binding;regulatory	RNA-RNA	miRanda with Ago CLIP data	TCGA
ncRI-40333655	MIR22HG	NONHSAG020474	lncRNA	hsa-miR-4644	MI0017271	miRNA	interactions between ncRNAs and miRNAs	Conserved miRNAs target sites predicted by TargetScan and miRanda overlap with the AGO CLIP dataset	-	Homo sapiens	-	miRNA;miRNA target interaction;regulatory	binding;regulatory	RNA-RNA	miRanda with Ago CLIP data	TCGA
ncRI-40333903	SNHG1	NONHSAG008552	lncRNA	hsa-miR-4676-3p	MI0017307	miRNA	interactions between ncRNAs and miRNAs	Conserved miRNAs target sites predicted by TargetScan and miRanda overlap with the AGO CLIP dataset	-	Homo sapiens	-	miRNA;miRNA target interaction;regulatory	binding;regulatory	RNA-RNA	miRanda with Ago CLIP data	TCGA
ncRI-40334122	SNHG1	NONHSAG008552	lncRNA	hsa-miR-4735-5p	MI0017372	miRNA	interactions between ncRNAs and miRNAs	Conserved miRNAs target sites predicted by TargetScan and miRanda overlap with the AGO CLIP dataset	-	Homo sapiens	-	miRNA;miRNA target interaction;regulatory	binding;regulatory	RNA-RNA	TargetScan with Ago CLIP data	TCGA
ncRI-40334265	SNHG15	NONHSAG047504	lncRNA	hsa-miR-4735-5p	MI0017372	miRNA	interactions between ncRNAs and miRNAs	Conserved miRNAs target sites predicted by TargetScan and miRanda overlap with the AGO CLIP dataset	-	Homo sapiens	-	miRNA;miRNA target interaction;regulatory	binding;regulatory	RNA-RNA	TargetScan with Ago CLIP data	TCGA
ncRI-40334419	SNHG1	NONHSAG008552	lncRNA	hsa-miR-4782-5p	MI0017427	miRNA	interactions between ncRNAs and miRNAs	Conserved miRNAs target sites predicted by TargetScan and miRanda overlap with the AGO CLIP dataset	-	Homo sapiens	-	miRNA;miRNA target interaction;regulatory	binding;regulatory	RNA-RNA	miRanda with Ago CLIP data	TCGA
ncRI-40334957	SNHG15	NONHSAG047504	lncRNA	hsa-miR-485-3p	MI0002469	miRNA	interactions between ncRNAs and miRNAs	Conserved miRNAs target sites predicted by TargetScan and miRanda overlap with the AGO CLIP dataset	-	Homo sapiens	-	miRNA;miRNA target interaction;regulatory	binding;regulatory	RNA-RNA	TargetScan with Ago CLIP data	TCGA
ncRI-40335107	SNHG1	NONHSAG008552	lncRNA	hsa-miR-487a	MI0002471	miRNA	interactions between ncRNAs and miRNAs	Conserved miRNAs target sites predicted by TargetScan and miRanda overlap with the AGO CLIP dataset	-	Homo sapiens	-	miRNA;miRNA target interaction;regulatory	binding;regulatory	RNA-RNA	TargetScan with Ago CLIP data	TCGA
ncRI-40335250	SNHG1	NONHSAG008552	lncRNA	hsa-mir-488-3p	MI0003123	miRNA	interactions between ncRNAs and miRNAs	Conserved miRNAs target sites predicted by TargetScan and miRanda overlap with the AGO CLIP dataset	-	Homo sapiens	-	miRNA;miRNA target interaction;regulatory	binding;regulatory	RNA-RNA	TargetScan with Ago CLIP data	TCGA
ncRI-40335410	PVT1	NONHSAG051258	lncRNA	hsa-mir-488-3p	MI0003123	miRNA	interactions between ncRNAs and miRNAs	RIP assay;Conserved miRNAs target sites predicted by TargetScan and miRanda overlap with the AGO CLIP dataset;Luciferase reporter assay	28520497	Homo sapiens	-	miRNA;miRNA target interaction;regulatory	binding;regulatory	RNA-RNA	Literature Mining;TargetScan with Ago CLIP data	TCGA
ncRI-40335433	SNHG1	NONHSAG008552	lncRNA	miR-489	MI0003124	miRNA	interactions between ncRNAs and miRNAs	Conserved miRNAs target sites predicted by TargetScan and miRanda overlap with the AGO CLIP dataset	-	Homo sapiens	-	miRNA;miRNA target interaction;regulatory	binding;regulatory	RNA-RNA	TargetScan with Ago CLIP data	TCGA
ncRI-40335451	MIR22HG	NONHSAG020474	lncRNA	miR-489	MI0003124	miRNA	interactions between ncRNAs and miRNAs	Conserved miRNAs target sites predicted by TargetScan and miRanda overlap with the AGO CLIP dataset	-	Homo sapiens	-	miRNA;miRNA target interaction;regulatory	binding;regulatory	RNA-RNA	miRanda with Ago CLIP data	TCGA
ncRI-40335909	MIR503HG	NONHSAG055350	lncRNA	hsa-miR-491-3p	MI0003126	miRNA	interactions between ncRNAs and miRNAs	Conserved miRNAs target sites predicted by TargetScan and miRanda overlap with the AGO CLIP dataset	-	Homo sapiens	-	miRNA;miRNA target interaction;regulatory	binding;regulatory	RNA-RNA	miRanda with Ago CLIP data	TCGA
ncRI-40335948	SNHG1	NONHSAG008552	lncRNA	hsa-miR-493-5p	MI0003132	miRNA	interactions between ncRNAs and miRNAs	Conserved miRNAs target sites predicted by TargetScan and miRanda overlap with the AGO CLIP dataset	-	Homo sapiens	-	miRNA;miRNA target interaction;regulatory	binding;regulatory	RNA-RNA	TargetScan with Ago CLIP data	TCGA
ncRI-40335978	LINC00273	NONHSAG019269	lncRNA	hsa-miR-493-5p	MI0003132	miRNA	interactions between ncRNAs and miRNAs	Conserved miRNAs target sites predicted by TargetScan and miRanda overlap with the AGO CLIP dataset	-	Homo sapiens	-	miRNA;miRNA target interaction;regulatory	binding;regulatory	RNA-RNA	TargetScan with Ago CLIP data	TCGA
ncRI-40336080	PVT1	NONHSAG051258	lncRNA	hsa-miR-493-5p	MI0003132	miRNA	interactions between ncRNAs and miRNAs	Conserved miRNAs target sites predicted by TargetScan and miRanda overlap with the AGO CLIP dataset	-	Homo sapiens	-	miRNA;miRNA target interaction;regulatory	binding;regulatory	RNA-RNA	miRanda with Ago CLIP data	TCGA
ncRI-40336707	SNHG1	NONHSAG008552	lncRNA	hsa-miR-497-3p	MI0003138	miRNA	interactions between ncRNAs and miRNAs	Conserved miRNAs target sites predicted by TargetScan and miRanda overlap with the AGO CLIP dataset	-	Homo sapiens	-	miRNA;miRNA target interaction;regulatory	binding;regulatory	RNA-RNA	TargetScan with Ago CLIP data	TCGA
ncRI-40336977	PVT1	NONHSAG051258	lncRNA	hsa-miR-497-3p	MI0003138	miRNA	interactions between ncRNAs and miRNAs	RNA immunoprecipitation (RIP);Conserved miRNAs target sites predicted by TargetScan and miRanda overlap with the AGO CLIP dataset;Luciferase reporter assay	29133127	Homo sapiens	-	miRNA;miRNA target interaction;regulatory	binding;regulatory	RNA-RNA	Literature Mining;TargetScan with Ago CLIP data	TCGA
ncRI-40337112	SNHG15	NONHSAG047504	lncRNA	hsa-miR-499a-3p	MI0003183	miRNA	interactions between ncRNAs and miRNAs	Conserved miRNAs target sites predicted by TargetScan and miRanda overlap with the AGO CLIP dataset	-	Homo sapiens	-	miRNA;miRNA target interaction;regulatory	binding;regulatory	RNA-RNA	miRanda with Ago CLIP data	TCGA
ncRI-40337160	MIR22HG	NONHSAG020474	lncRNA	hsa-miR-500b	MI0015903	miRNA	interactions between ncRNAs and miRNAs	Conserved miRNAs target sites predicted by TargetScan and miRanda overlap with the AGO CLIP dataset	-	Homo sapiens	-	miRNA;miRNA target interaction;regulatory	binding;regulatory	RNA-RNA	miRanda with Ago CLIP data	TCGA
ncRI-40337683	SNHG1	NONHSAG008552	lncRNA	hsa-miR-506-3p	MI0003193	miRNA	interactions between ncRNAs and miRNAs	Conserved miRNAs target sites predicted by TargetScan and miRanda overlap with the AGO CLIP dataset	-	Homo sapiens	-	miRNA;miRNA target interaction;regulatory	binding;regulatory	RNA-RNA	miRanda with Ago CLIP data	TCGA
ncRI-40337830	SNHG1	NONHSAG008552	lncRNA	hsa-miR-5195-3p	MI0018174	miRNA	interactions between ncRNAs and miRNAs	Conserved miRNAs target sites predicted by TargetScan and miRanda overlap with the AGO CLIP dataset	-	Homo sapiens	-	miRNA;miRNA target interaction;regulatory	binding;regulatory	RNA-RNA	TargetScan with Ago CLIP data	TCGA
ncRI-40338118	MIR22HG	NONHSAG020474	lncRNA	hsa-miR-519d	MI0003162	miRNA	interactions between ncRNAs and miRNAs	Conserved miRNAs target sites predicted by TargetScan and miRanda overlap with the AGO CLIP dataset	-	Homo sapiens	-	miRNA;miRNA target interaction;regulatory	binding;regulatory	RNA-RNA	miRanda with Ago CLIP data	TCGA
ncRI-40338390	MIR22HG	NONHSAG020474	lncRNA	hsa-miR-520a-5p	MI0003149	miRNA	interactions between ncRNAs and miRNAs	Conserved miRNAs target sites predicted by TargetScan and miRanda overlap with the AGO CLIP dataset	-	Homo sapiens	-	miRNA;miRNA target interaction;regulatory	binding;regulatory	RNA-RNA	miRanda with Ago CLIP data	TCGA
ncRI-40338620	MIR22HG	NONHSAG020474	lncRNA	hsa-miR-520b	MI0003155	miRNA	interactions between ncRNAs and miRNAs	Conserved miRNAs target sites predicted by TargetScan and miRanda overlap with the AGO CLIP dataset	-	Homo sapiens	-	miRNA;miRNA target interaction;regulatory	binding;regulatory	RNA-RNA	miRanda with Ago CLIP data	TCGA
ncRI-40338869	MIR22HG	NONHSAG020474	lncRNA	hsa-miR-520c-3p	MI0003158	miRNA	interactions between ncRNAs and miRNAs	Conserved miRNAs target sites predicted by TargetScan and miRanda overlap with the AGO CLIP dataset	-	Homo sapiens	-	miRNA;miRNA target interaction;regulatory	binding;regulatory	RNA-RNA	miRanda with Ago CLIP data	TCGA
ncRI-40339071	SNHG1	NONHSAG008552	lncRNA	hsa-miR-520d-5p	MI0003164	miRNA	interactions between ncRNAs and miRNAs	Conserved miRNAs target sites predicted by TargetScan and miRanda overlap with the AGO CLIP dataset	-	Homo sapiens	-	miRNA;miRNA target interaction;regulatory	binding;regulatory	RNA-RNA	miRanda with Ago CLIP data	TCGA
ncRI-40339132	MIR22HG	NONHSAG020474	lncRNA	hsa-miR-520d-5p	MI0003164	miRNA	interactions between ncRNAs and miRNAs	Conserved miRNAs target sites predicted by TargetScan and miRanda overlap with the AGO CLIP dataset	-	Homo sapiens	-	miRNA;miRNA target interaction;regulatory	binding;regulatory	RNA-RNA	miRanda with Ago CLIP data	TCGA
ncRI-40339402	MIR22HG	NONHSAG020474	lncRNA	hsa-miR-520e	MI0003143	miRNA	interactions between ncRNAs and miRNAs	Conserved miRNAs target sites predicted by TargetScan and miRanda overlap with the AGO CLIP dataset	-	Homo sapiens	-	miRNA;miRNA target interaction;regulatory	binding;regulatory	RNA-RNA	miRanda with Ago CLIP data	TCGA
ncRI-40339596	SNHG1	NONHSAG008552	lncRNA	hsa-miR-520f	MI0003146	miRNA	interactions between ncRNAs and miRNAs	Conserved miRNAs target sites predicted by TargetScan and miRanda overlap with the AGO CLIP dataset	-	Homo sapiens	-	miRNA;miRNA target interaction;regulatory	binding;regulatory	RNA-RNA	TargetScan with Ago CLIP data	TCGA
ncRI-40339754	SNHG15	NONHSAG047504	lncRNA	hsa-miR-520f	MI0003146	miRNA	interactions between ncRNAs and miRNAs	Conserved miRNAs target sites predicted by TargetScan and miRanda overlap with the AGO CLIP dataset	-	Homo sapiens	-	miRNA;miRNA target interaction;regulatory	binding;regulatory	RNA-RNA	TargetScan with Ago CLIP data	TCGA
ncRI-40339918	MIR22HG	NONHSAG020474	lncRNA	hsa-miR-526b-3p	MI0003150	miRNA	interactions between ncRNAs and miRNAs	Conserved miRNAs target sites predicted by TargetScan and miRanda overlap with the AGO CLIP dataset	-	Homo sapiens	-	miRNA;miRNA target interaction;regulatory	binding;regulatory	RNA-RNA	miRanda with Ago CLIP data	TCGA
ncRI-40340284	SNHG15	NONHSAG047504	lncRNA	hsa-miR-532-3p	MI0003205	miRNA	interactions between ncRNAs and miRNAs	Conserved miRNAs target sites predicted by TargetScan and miRanda overlap with the AGO CLIP dataset	-	Homo sapiens	-	miRNA;miRNA target interaction;regulatory	binding;regulatory	RNA-RNA	TargetScan with Ago CLIP data	TCGA
ncRI-40340359	LINC00273	NONHSAG019269	lncRNA	hsa-miR-532-3p	MI0003205	miRNA	interactions between ncRNAs and miRNAs	Conserved miRNAs target sites predicted by TargetScan and miRanda overlap with the AGO CLIP dataset	-	Homo sapiens	-	miRNA;miRNA target interaction;regulatory	binding;regulatory	RNA-RNA	miRanda with Ago CLIP data	TCGA
ncRI-40340769	SNHG15	NONHSAG047504	lncRNA	hsa-miR-542-3p	MI0003686	miRNA	interactions between ncRNAs and miRNAs	Conserved miRNAs target sites predicted by TargetScan and miRanda overlap with the AGO CLIP dataset	-	Homo sapiens	-	miRNA;miRNA target interaction;regulatory	binding;regulatory	RNA-RNA	miRanda with Ago CLIP data	TCGA
ncRI-40341114	SNHG1	NONHSAG008552	lncRNA	hsa-miR-5590-3p	MI0019150	miRNA	interactions between ncRNAs and miRNAs	Conserved miRNAs target sites predicted by TargetScan and miRanda overlap with the AGO CLIP dataset	-	Homo sapiens	-	miRNA;miRNA target interaction;regulatory	binding;regulatory	RNA-RNA	TargetScan with Ago CLIP data	TCGA
ncRI-40341393	SNHG1	NONHSAG008552	lncRNA	hsa-miR-5688	MI0019292	miRNA	interactions between ncRNAs and miRNAs	Conserved miRNAs target sites predicted by TargetScan and miRanda overlap with the AGO CLIP dataset	-	Homo sapiens	-	miRNA;miRNA target interaction;regulatory	binding;regulatory	RNA-RNA	TargetScan with Ago CLIP data	TCGA
ncRI-40341640	MIR22HG	NONHSAG020474	lncRNA	hsa-miR-582-3p	MI0003589	miRNA	interactions between ncRNAs and miRNAs	Conserved miRNAs target sites predicted by TargetScan and miRanda overlap with the AGO CLIP dataset	-	Homo sapiens	-	miRNA;miRNA target interaction;regulatory	binding;regulatory	RNA-RNA	miRanda with Ago CLIP data	TCGA
ncRI-40341884	PVT1	NONHSAG051258	lncRNA	hsa-miR-590-3p	MI0003602	miRNA	interactions between ncRNAs and miRNAs	Conserved miRNAs target sites predicted by TargetScan and miRanda overlap with the AGO CLIP dataset	-	Homo sapiens	-	miRNA;miRNA target interaction;regulatory	binding;regulatory	RNA-RNA	miRanda with Ago CLIP data	TCGA
ncRI-40342028	PVT1	NONHSAG051258	lncRNA	hsa-miR-6088	MI0020365	miRNA	interactions between ncRNAs and miRNAs	Conserved miRNAs target sites predicted by TargetScan and miRanda overlap with the AGO CLIP dataset	-	Homo sapiens	-	miRNA;miRNA target interaction;regulatory	binding;regulatory	RNA-RNA	miRanda with Ago CLIP data	TCGA
ncRI-40342939	LINC00273	NONHSAG019269	lncRNA	hsa-miR-665	MI0005563	miRNA	interactions between ncRNAs and miRNAs	Conserved miRNAs target sites predicted by TargetScan and miRanda overlap with the AGO CLIP dataset	-	Homo sapiens	-	miRNA;miRNA target interaction;regulatory	binding;regulatory	RNA-RNA	TargetScan with Ago CLIP data	TCGA
ncRI-40343339	SNHG1	NONHSAG008552	lncRNA	hsa-miR-670	MI0003933	miRNA	interactions between ncRNAs and miRNAs	Conserved miRNAs target sites predicted by TargetScan and miRanda overlap with the AGO CLIP dataset	-	Homo sapiens	-	miRNA;miRNA target interaction;regulatory	binding;regulatory	RNA-RNA	TargetScan with Ago CLIP data	TCGA
ncRI-40343932	MIR22HG	NONHSAG020474	lncRNA	hsa-miR-6835-3p	MI0022680	miRNA	interactions between ncRNAs and miRNAs	Conserved miRNAs target sites predicted by TargetScan and miRanda overlap with the AGO CLIP dataset	-	Homo sapiens	-	miRNA;miRNA target interaction;regulatory	binding;regulatory	RNA-RNA	TargetScan with Ago CLIP data	TCGA
ncRI-40344142	SNHG1	NONHSAG008552	lncRNA	hsa-mir-6838	MI0022684	miRNA	interactions between ncRNAs and miRNAs	Conserved miRNAs target sites predicted by TargetScan and miRanda overlap with the AGO CLIP dataset	-	Homo sapiens	-	miRNA;miRNA target interaction;regulatory	binding;regulatory	RNA-RNA	TargetScan with Ago CLIP data	TCGA
ncRI-40344458	PVT1	NONHSAG051258	lncRNA	hsa-mir-6838	MI0022684	miRNA	interactions between ncRNAs and miRNAs	Conserved miRNAs target sites predicted by TargetScan and miRanda overlap with the AGO CLIP dataset	-	Homo sapiens	-	miRNA;miRNA target interaction;regulatory	binding;regulatory	RNA-RNA	TargetScan with Ago CLIP data	TCGA
ncRI-40344645	SNHG15	NONHSAG047504	lncRNA	hsa-miR-6866-3p	MI0022713	miRNA	interactions between ncRNAs and miRNAs	Conserved miRNAs target sites predicted by TargetScan and miRanda overlap with the AGO CLIP dataset	-	Homo sapiens	-	miRNA;miRNA target interaction;regulatory	binding;regulatory	RNA-RNA	miRanda with Ago CLIP data	TCGA
ncRI-40344665	MIR503HG	NONHSAG055350	lncRNA	hsa-miR-6866-3p	MI0022713	miRNA	interactions between ncRNAs and miRNAs	Conserved miRNAs target sites predicted by TargetScan and miRanda overlap with the AGO CLIP dataset	-	Homo sapiens	-	miRNA;miRNA target interaction;regulatory	binding;regulatory	RNA-RNA	TargetScan with Ago CLIP data	TCGA
ncRI-40345021	SNHG15	NONHSAG047504	lncRNA	hsa-miR-6884-5p	MI0022731	miRNA	interactions between ncRNAs and miRNAs	Conserved miRNAs target sites predicted by TargetScan and miRanda overlap with the AGO CLIP dataset	-	Homo sapiens	-	miRNA;miRNA target interaction;regulatory	binding;regulatory	RNA-RNA	TargetScan with Ago CLIP data	TCGA
ncRI-40345178	MIR22HG	NONHSAG020474	lncRNA	hsa-miR-6893-3p	MI0022740	miRNA	interactions between ncRNAs and miRNAs	Conserved miRNAs target sites predicted by TargetScan and miRanda overlap with the AGO CLIP dataset	-	Homo sapiens	-	miRNA;miRNA target interaction;regulatory	binding;regulatory	RNA-RNA	miRanda with Ago CLIP data	TCGA
ncRI-40346062	SNHG1	NONHSAG008552	lncRNA	hsa-miR-7-2-3p	MI0000264	miRNA	interactions between ncRNAs and miRNAs	Conserved miRNAs target sites predicted by TargetScan and miRanda overlap with the AGO CLIP dataset	-	Homo sapiens	-	miRNA;miRNA target interaction;regulatory	binding;regulatory	RNA-RNA	TargetScan with Ago CLIP data	TCGA
ncRI-40346588	SNHG1	NONHSAG008552	lncRNA	hsa-miR-874	MI0005532	miRNA	interactions between ncRNAs and miRNAs	Conserved miRNAs target sites predicted by TargetScan and miRanda overlap with the AGO CLIP dataset	-	Homo sapiens	-	miRNA;miRNA target interaction;regulatory	binding;regulatory	RNA-RNA	miRanda with Ago CLIP data	TCGA
ncRI-40346811	MIR22HG	NONHSAG020474	lncRNA	hsa-miR-876-5p	MI0005542	miRNA	interactions between ncRNAs and miRNAs	Conserved miRNAs target sites predicted by TargetScan and miRanda overlap with the AGO CLIP dataset	-	Homo sapiens	-	miRNA;miRNA target interaction;regulatory	binding;regulatory	RNA-RNA	miRanda with Ago CLIP data	TCGA
ncRI-40346986	LINC00273	NONHSAG019269	lncRNA	hsa-miR-877-3p	MI0005561	miRNA	interactions between ncRNAs and miRNAs	Conserved miRNAs target sites predicted by TargetScan and miRanda overlap with the AGO CLIP dataset	-	Homo sapiens	-	miRNA;miRNA target interaction;regulatory	binding;regulatory	RNA-RNA	miRanda with Ago CLIP data	TCGA
ncRI-40347062	SNHG15	NONHSAG047504	lncRNA	hsa-miR-877-3p	MI0005561	miRNA	interactions between ncRNAs and miRNAs	Conserved miRNAs target sites predicted by TargetScan and miRanda overlap with the AGO CLIP dataset	-	Homo sapiens	-	miRNA;miRNA target interaction;regulatory	binding;regulatory	RNA-RNA	miRanda with Ago CLIP data	TCGA
ncRI-40347133	SNHG1	NONHSAG008552	lncRNA	hsa-miR-892c-3p	MI0022560	miRNA	interactions between ncRNAs and miRNAs	Conserved miRNAs target sites predicted by TargetScan and miRanda overlap with the AGO CLIP dataset	-	Homo sapiens	-	miRNA;miRNA target interaction;regulatory	binding;regulatory	RNA-RNA	miRanda with Ago CLIP data	TCGA
ncRI-40347404	LINC00273	NONHSAG019269	lncRNA	hsa-mir-92a-1-5p	MI0000093	miRNA	interactions between ncRNAs and miRNAs	Conserved miRNAs target sites predicted by TargetScan and miRanda overlap with the AGO CLIP dataset	-	Homo sapiens	-	miRNA;miRNA target interaction;regulatory	binding;regulatory	RNA-RNA	TargetScan with Ago CLIP data	TCGA
ncRI-40347586	LINC00273	NONHSAG019269	lncRNA	hsa-miR-92b-3p	MI0003560	miRNA	interactions between ncRNAs and miRNAs	Conserved miRNAs target sites predicted by TargetScan and miRanda overlap with the AGO CLIP dataset	-	Homo sapiens	-	miRNA;miRNA target interaction;regulatory	binding;regulatory	RNA-RNA	TargetScan with Ago CLIP data	TCGA
ncRI-40348456	PVT1	NONHSAG051258	lncRNA	hsa-miR-96-5p	MI0000098	miRNA	interactions between ncRNAs and miRNAs	Conserved miRNAs target sites predicted by TargetScan and miRanda overlap with the AGO CLIP dataset	-	Homo sapiens	-	miRNA;miRNA target interaction;regulatory	binding;regulatory	RNA-RNA	miRanda with Ago CLIP data	TCGA
ncRI-40348733	SNHG15	NONHSAG047504	lncRNA	hsa-mir-98	MI0000100	miRNA	interactions between ncRNAs and miRNAs	Conserved miRNAs target sites predicted by TargetScan and miRanda overlap with the AGO CLIP dataset	-	Homo sapiens	-	miRNA;miRNA target interaction;regulatory	binding;regulatory	RNA-RNA	miRanda with Ago CLIP data	TCGA
ncRI-40357492	SNHG1	NONHSAG008552	lncRNA	hsa-let-7a-2	MI0000061	miRNA	interactions between ncRNAs and miRNAs	Conserved miRNAs target sites predicted by TargetScan and miRanda overlap with the AGO CLIP dataset	-	Homo sapiens	-	miRNA;miRNA target interaction;regulatory	binding;regulatory	RNA-RNA	TargetScan with Ago CLIP data	TCGA
ncRI-40357596	SNHG1	NONHSAG008552	lncRNA	hsa-let-7b-5p	MI0000063	miRNA	interactions between ncRNAs and miRNAs	Conserved miRNAs target sites predicted by TargetScan and miRanda overlap with the AGO CLIP dataset	-	Homo sapiens	-	miRNA;miRNA target interaction;regulatory	binding;regulatory	RNA-RNA	TargetScan with Ago CLIP data	TCGA
ncRI-40357706	SNHG1	NONHSAG008552	lncRNA	hsa-let-7c	MI0000064	miRNA	interactions between ncRNAs and miRNAs	Conserved miRNAs target sites predicted by TargetScan and miRanda overlap with the AGO CLIP dataset	-	Homo sapiens	-	miRNA;miRNA target interaction;regulatory	binding;regulatory	RNA-RNA	TargetScan with Ago CLIP data	TCGA
ncRI-40357810	SNHG1	NONHSAG008552	lncRNA	hsa-let-7d-3p	MI0000065	miRNA	interactions between ncRNAs and miRNAs	Conserved miRNAs target sites predicted by TargetScan and miRanda overlap with the AGO CLIP dataset	-	Homo sapiens	-	miRNA;miRNA target interaction;regulatory	binding;regulatory	RNA-RNA	TargetScan with Ago CLIP data	TCGA
ncRI-40357918	SNHG1	NONHSAG008552	lncRNA	hsa-let-7e-3p	MI0000066	miRNA	interactions between ncRNAs and miRNAs	Conserved miRNAs target sites predicted by TargetScan and miRanda overlap with the AGO CLIP dataset	-	Homo sapiens	-	miRNA;miRNA target interaction;regulatory	binding;regulatory	RNA-RNA	TargetScan with Ago CLIP data	TCGA
ncRI-40358019	SNHG1	NONHSAG008552	lncRNA	hsa-let-7f-5p	MI0000067	miRNA	interactions between ncRNAs and miRNAs	Conserved miRNAs target sites predicted by TargetScan and miRanda overlap with the AGO CLIP dataset	-	Homo sapiens	-	miRNA;miRNA target interaction;regulatory	binding;regulatory	RNA-RNA	TargetScan with Ago CLIP data	TCGA
ncRI-40358132	SNHG1	NONHSAG008552	lncRNA	hsa-let-7g-5p	MI0000433	miRNA	interactions between ncRNAs and miRNAs	Conserved miRNAs target sites predicted by TargetScan and miRanda overlap with the AGO CLIP dataset	-	Homo sapiens	-	miRNA;miRNA target interaction;regulatory	binding;regulatory	RNA-RNA	TargetScan with Ago CLIP data	TCGA
ncRI-40358238	SNHG1	NONHSAG008552	lncRNA	hsa-let-7i-5p	MI0000434	miRNA	interactions between ncRNAs and miRNAs	Conserved miRNAs target sites predicted by TargetScan and miRanda overlap with the AGO CLIP dataset	-	Homo sapiens	-	miRNA;miRNA target interaction;regulatory	binding;regulatory	RNA-RNA	TargetScan with Ago CLIP data	TCGA
ncRI-40358414	SNHG1	NONHSAG008552	lncRNA	hsa-mir-103a-2-5p	MI0000108	miRNA	interactions between ncRNAs and miRNAs	Conserved miRNAs target sites predicted by TargetScan and miRanda overlap with the AGO CLIP dataset	-	Homo sapiens	-	miRNA;miRNA target interaction;regulatory	binding;regulatory	RNA-RNA	TargetScan with Ago CLIP data	TCGA
ncRI-40358685	PVT1	NONHSAG051258	lncRNA	hsa-mir-103a-2-5p	MI0000108	miRNA	interactions between ncRNAs and miRNAs	Conserved miRNAs target sites predicted by TargetScan and miRanda overlap with the AGO CLIP dataset	-	Homo sapiens	-	miRNA;miRNA target interaction;regulatory	binding;regulatory	RNA-RNA	TargetScan with Ago CLIP data	TCGA
ncRI-40359041	SNHG1	NONHSAG008552	lncRNA	hsa-mir-106b-3p	MI0000734	miRNA	interactions between ncRNAs and miRNAs	Conserved miRNAs target sites predicted by TargetScan and miRanda overlap with the AGO CLIP dataset	-	Homo sapiens	-	miRNA;miRNA target interaction;regulatory	binding;regulatory	RNA-RNA	TargetScan with Ago CLIP data	TCGA
ncRI-40359352	SNHG1	NONHSAG008552	lncRNA	hsa-mir-107	MI0000114	miRNA	interactions between ncRNAs and miRNAs	Conserved miRNAs target sites predicted by TargetScan and miRanda overlap with the AGO CLIP dataset	-	Homo sapiens	-	miRNA;miRNA target interaction;regulatory	binding;regulatory	RNA-RNA	TargetScan with Ago CLIP data	TCGA
ncRI-40359623	PVT1	NONHSAG051258	lncRNA	hsa-mir-107	MI0000114	miRNA	interactions between ncRNAs and miRNAs	Conserved miRNAs target sites predicted by TargetScan and miRanda overlap with the AGO CLIP dataset	-	Homo sapiens	-	miRNA;miRNA target interaction;regulatory	binding;regulatory	RNA-RNA	TargetScan with Ago CLIP data	TCGA
ncRI-40359668	SNHG1	NONHSAG008552	lncRNA	hsa-mir-10a-3p	MI0000266	miRNA	interactions between ncRNAs and miRNAs	Conserved miRNAs target sites predicted by TargetScan and miRanda overlap with the AGO CLIP dataset	-	Homo sapiens	-	miRNA;miRNA target interaction;regulatory	binding;regulatory	RNA-RNA	TargetScan with Ago CLIP data	TCGA
ncRI-40359804	SNHG1	NONHSAG008552	lncRNA	hsa-mir-10b-3p	MI0000267	miRNA	interactions between ncRNAs and miRNAs	Conserved miRNAs target sites predicted by TargetScan and miRanda overlap with the AGO CLIP dataset	-	Homo sapiens	-	miRNA;miRNA target interaction;regulatory	binding;regulatory	RNA-RNA	TargetScan with Ago CLIP data	TCGA
ncRI-40360002	MIR22HG	NONHSAG020474	lncRNA	hsa-miR-1197	MI0006656	miRNA	interactions between ncRNAs and miRNAs	Conserved miRNAs target sites predicted by TargetScan and miRanda overlap with the AGO CLIP dataset	-	Homo sapiens	-	miRNA;miRNA target interaction;regulatory	binding;regulatory	RNA-RNA	TargetScan with Ago CLIP data	TCGA
ncRI-40360423	SNHG1	NONHSAG008552	lncRNA	hsa-mir-122	MI0000442	miRNA	interactions between ncRNAs and miRNAs	Conserved miRNAs target sites predicted by TargetScan and miRanda overlap with the AGO CLIP dataset	-	Homo sapiens	-	miRNA;miRNA target interaction;regulatory	binding;regulatory	RNA-RNA	TargetScan with Ago CLIP data	TCGA
ncRI-40360458	LINC00273	NONHSAG019269	lncRNA	hsa-mir-122	MI0000442	miRNA	interactions between ncRNAs and miRNAs	Conserved miRNAs target sites predicted by TargetScan and miRanda overlap with the AGO CLIP dataset	-	Homo sapiens	-	miRNA;miRNA target interaction;regulatory	binding;regulatory	RNA-RNA	TargetScan with Ago CLIP data	TCGA
ncRI-40360590	SNHG1	NONHSAG008552	lncRNA	hsa-miR-1249-3p	MI0006384	miRNA	interactions between ncRNAs and miRNAs	Conserved miRNAs target sites predicted by TargetScan and miRanda overlap with the AGO CLIP dataset	-	Homo sapiens	-	miRNA;miRNA target interaction;regulatory	binding;regulatory	RNA-RNA	TargetScan with Ago CLIP data	TCGA
ncRI-40360769	SNHG1	NONHSAG008552	lncRNA	hsa-mir-125a-3p	MI0000469	miRNA	interactions between ncRNAs and miRNAs	Conserved miRNAs target sites predicted by TargetScan and miRanda overlap with the AGO CLIP dataset	-	Homo sapiens	-	miRNA;miRNA target interaction;regulatory	binding;regulatory	RNA-RNA	TargetScan with Ago CLIP data	TCGA
ncRI-40360897	SNHG1	NONHSAG008552	lncRNA	hsa-miR-125b-5p	MI0000446	miRNA	interactions between ncRNAs and miRNAs	Conserved miRNAs target sites predicted by TargetScan and miRanda overlap with the AGO CLIP dataset	-	Homo sapiens	-	miRNA;miRNA target interaction;regulatory	binding;regulatory	RNA-RNA	TargetScan with Ago CLIP data	TCGA
ncRI-40361032	SNHG1	NONHSAG008552	lncRNA	hsa-miR-1271-3p	MI0003814	miRNA	interactions between ncRNAs and miRNAs	Conserved miRNAs target sites predicted by TargetScan and miRanda overlap with the AGO CLIP dataset	-	Homo sapiens	-	miRNA;miRNA target interaction;regulatory	binding;regulatory	RNA-RNA	TargetScan with Ago CLIP data	TCGA
ncRI-40361238	SNHG15	NONHSAG047504	lncRNA	hsa-miR-127-5p	MI0000472	miRNA	interactions between ncRNAs and miRNAs	Conserved miRNAs target sites predicted by TargetScan and miRanda overlap with the AGO CLIP dataset	-	Homo sapiens	-	miRNA;miRNA target interaction;regulatory	binding;regulatory	RNA-RNA	TargetScan with Ago CLIP data	TCGA
ncRI-40362068	SNHG1	NONHSAG008552	lncRNA	hsa-miR-1298-5p	MI0003938	miRNA	interactions between ncRNAs and miRNAs	Conserved miRNAs target sites predicted by TargetScan and miRanda overlap with the AGO CLIP dataset	-	Homo sapiens	-	miRNA;miRNA target interaction;regulatory	binding;regulatory	RNA-RNA	TargetScan with Ago CLIP data	TCGA
ncRI-40362353	SNHG15	NONHSAG047504	lncRNA	hsa-miR-1306-3p	MI0006443	miRNA	interactions between ncRNAs and miRNAs	Conserved miRNAs target sites predicted by TargetScan and miRanda overlap with the AGO CLIP dataset	-	Homo sapiens	-	miRNA;miRNA target interaction;regulatory	binding;regulatory	RNA-RNA	TargetScan with Ago CLIP data	TCGA
ncRI-40362641	MIR22HG	NONHSAG020474	lncRNA	hsa-mir-130a-3p	MI0000448	miRNA	interactions between ncRNAs and miRNAs	Conserved miRNAs target sites predicted by TargetScan and miRanda overlap with the AGO CLIP dataset	-	Homo sapiens	-	miRNA;miRNA target interaction;regulatory	binding;regulatory	RNA-RNA	TargetScan with Ago CLIP data	TCGA
ncRI-40363028	MIR22HG	NONHSAG020474	lncRNA	hsa-miR-132-3p	MI0000449	miRNA	interactions between ncRNAs and miRNAs	Conserved miRNAs target sites predicted by TargetScan and miRanda overlap with the AGO CLIP dataset	-	Homo sapiens	-	miRNA;miRNA target interaction;regulatory	binding;regulatory	RNA-RNA	TargetScan with Ago CLIP data	TCGA
ncRI-40363406	LINC00273	NONHSAG019269	lncRNA	hsa-miR-135a2	MI0000453	miRNA	interactions between ncRNAs and miRNAs	Conserved miRNAs target sites predicted by TargetScan and miRanda overlap with the AGO CLIP dataset	-	Homo sapiens	-	miRNA;miRNA target interaction;regulatory	binding;regulatory	RNA-RNA	TargetScan with Ago CLIP data	TCGA
ncRI-40363560	LINC00273	NONHSAG019269	lncRNA	hsa-miR-135b-5p	MI0000810	miRNA	interactions between ncRNAs and miRNAs	Conserved miRNAs target sites predicted by TargetScan and miRanda overlap with the AGO CLIP dataset	-	Homo sapiens	-	miRNA;miRNA target interaction;regulatory	binding;regulatory	RNA-RNA	TargetScan with Ago CLIP data	TCGA
ncRI-40363723	MIR22HG	NONHSAG020474	lncRNA	hsa-miR-136-3p	MI0000475	miRNA	interactions between ncRNAs and miRNAs	Conserved miRNAs target sites predicted by TargetScan and miRanda overlap with the AGO CLIP dataset	-	Homo sapiens	-	miRNA;miRNA target interaction;regulatory	binding;regulatory	RNA-RNA	TargetScan with Ago CLIP data	TCGA
ncRI-40363851	LINC00273	NONHSAG019269	lncRNA	hsa-mir-137	MI0000454	miRNA	interactions between ncRNAs and miRNAs	Conserved miRNAs target sites predicted by TargetScan and miRanda overlap with the AGO CLIP dataset	-	Homo sapiens	-	miRNA;miRNA target interaction;regulatory	binding;regulatory	RNA-RNA	TargetScan with Ago CLIP data	TCGA
ncRI-40364337	SNHG15	NONHSAG047504	lncRNA	hsa-mir-1	MI0000651	miRNA	interactions between ncRNAs and miRNAs	Conserved miRNAs target sites predicted by TargetScan and miRanda overlap with the AGO CLIP dataset	-	Homo sapiens	-	miRNA;miRNA target interaction;regulatory	binding;regulatory	RNA-RNA	TargetScan with Ago CLIP data	TCGA
ncRI-40364740	MIR22HG	NONHSAG020474	lncRNA	hsa-mir-142-3p	MI0000458	miRNA	interactions between ncRNAs and miRNAs	Conserved miRNAs target sites predicted by TargetScan and miRanda overlap with the AGO CLIP dataset	-	Homo sapiens	-	miRNA;miRNA target interaction;regulatory	binding;regulatory	RNA-RNA	TargetScan with Ago CLIP data	TCGA
ncRI-40364891	SNHG1	NONHSAG008552	lncRNA	hsa-miR-143-3p	MI0000459	miRNA	interactions between ncRNAs and miRNAs	Conserved miRNAs target sites predicted by TargetScan and miRanda overlap with the AGO CLIP dataset	-	Homo sapiens	-	miRNA;miRNA target interaction;regulatory	binding;regulatory	RNA-RNA	TargetScan with Ago CLIP data	TCGA
ncRI-40364953	MIR22HG	NONHSAG020474	lncRNA	hsa-miR-143-3p	MI0000459	miRNA	interactions between ncRNAs and miRNAs	Conserved miRNAs target sites predicted by TargetScan and miRanda overlap with the AGO CLIP dataset	-	Homo sapiens	-	miRNA;miRNA target interaction;regulatory	binding;regulatory	RNA-RNA	TargetScan with Ago CLIP data	TCGA
ncRI-40365547	SNHG1	NONHSAG008552	lncRNA	hsa-miR-146b-5p	MI0003129	miRNA	interactions between ncRNAs and miRNAs	Conserved miRNAs target sites predicted by TargetScan and miRanda overlap with the AGO CLIP dataset	-	Homo sapiens	-	miRNA;miRNA target interaction;regulatory	binding;regulatory	RNA-RNA	TargetScan with Ago CLIP data	TCGA
ncRI-40365716	SNHG1	NONHSAG008552	lncRNA	hsa-mir-148a	MI0000253	miRNA	interactions between ncRNAs and miRNAs	Conserved miRNAs target sites predicted by TargetScan and miRanda overlap with the AGO CLIP dataset	-	Homo sapiens	-	miRNA;miRNA target interaction;regulatory	binding;regulatory	RNA-RNA	TargetScan with Ago CLIP data	TCGA
ncRI-40365833	SNHG15	NONHSAG047504	lncRNA	hsa-mir-148a	MI0000253	miRNA	interactions between ncRNAs and miRNAs	Conserved miRNAs target sites predicted by TargetScan and miRanda overlap with the AGO CLIP dataset	-	Homo sapiens	-	miRNA;miRNA target interaction;regulatory	binding;regulatory	RNA-RNA	TargetScan with Ago CLIP data	TCGA
ncRI-40365886	SNHG1	NONHSAG008552	lncRNA	hsa-mir-148b	MI0000811	miRNA	interactions between ncRNAs and miRNAs	Conserved miRNAs target sites predicted by TargetScan and miRanda overlap with the AGO CLIP dataset	-	Homo sapiens	-	miRNA;miRNA target interaction;regulatory	binding;regulatory	RNA-RNA	TargetScan with Ago CLIP data	TCGA
ncRI-40366002	SNHG15	NONHSAG047504	lncRNA	hsa-mir-148b	MI0000811	miRNA	interactions between ncRNAs and miRNAs	Conserved miRNAs target sites predicted by TargetScan and miRanda overlap with the AGO CLIP dataset	-	Homo sapiens	-	miRNA;miRNA target interaction;regulatory	binding;regulatory	RNA-RNA	TargetScan with Ago CLIP data	TCGA
ncRI-40366281	SNHG1	NONHSAG008552	lncRNA	hsa-mir-150	MI0000479	miRNA	interactions between ncRNAs and miRNAs	Conserved miRNAs target sites predicted by TargetScan and miRanda overlap with the AGO CLIP dataset	-	Homo sapiens	-	miRNA;miRNA target interaction;regulatory	binding;regulatory	RNA-RNA	TargetScan with Ago CLIP data	TCGA
ncRI-40366440	SNHG15	NONHSAG047504	lncRNA	hsa-mir-150	MI0000479	miRNA	interactions between ncRNAs and miRNAs	Conserved miRNAs target sites predicted by TargetScan and miRanda overlap with the AGO CLIP dataset	-	Homo sapiens	-	miRNA;miRNA target interaction;regulatory	binding;regulatory	RNA-RNA	TargetScan with Ago CLIP data	TCGA
ncRI-40366605	MIR503HG	NONHSAG055350	lncRNA	hsa-miR-151a-3p	MI0000809	miRNA	interactions between ncRNAs and miRNAs	Conserved miRNAs target sites predicted by TargetScan and miRanda overlap with the AGO CLIP dataset	-	Homo sapiens	-	miRNA;miRNA target interaction;regulatory	binding;regulatory	RNA-RNA	TargetScan with Ago CLIP data	TCGA
ncRI-40366650	MIR503HG	NONHSAG055350	lncRNA	hsa-miR-151b	MI0003772	miRNA	interactions between ncRNAs and miRNAs	Conserved miRNAs target sites predicted by TargetScan and miRanda overlap with the AGO CLIP dataset	-	Homo sapiens	-	miRNA;miRNA target interaction;regulatory	binding;regulatory	RNA-RNA	TargetScan with Ago CLIP data	TCGA
ncRI-40366681	SNHG1	NONHSAG008552	lncRNA	hsa-miR-152	MI0000462	miRNA	interactions between ncRNAs and miRNAs	Conserved miRNAs target sites predicted by TargetScan and miRanda overlap with the AGO CLIP dataset	-	Homo sapiens	-	miRNA;miRNA target interaction;regulatory	binding;regulatory	RNA-RNA	TargetScan with Ago CLIP data	TCGA
ncRI-40366797	SNHG15	NONHSAG047504	lncRNA	hsa-miR-152	MI0000462	miRNA	interactions between ncRNAs and miRNAs	Conserved miRNAs target sites predicted by TargetScan and miRanda overlap with the AGO CLIP dataset	-	Homo sapiens	-	miRNA;miRNA target interaction;regulatory	binding;regulatory	RNA-RNA	TargetScan with Ago CLIP data	TCGA
ncRI-40366847	SNHG1	NONHSAG008552	lncRNA	hsa-mir-153	MI0000463	miRNA	interactions between ncRNAs and miRNAs	Conserved miRNAs target sites predicted by TargetScan and miRanda overlap with the AGO CLIP dataset	-	Homo sapiens	-	miRNA;miRNA target interaction;regulatory	binding;regulatory	RNA-RNA	TargetScan with Ago CLIP data	TCGA
ncRI-40367501	MIR22HG	NONHSAG020474	lncRNA	hsa-mir-15a/15b/16/1	MI0000069	miRNA	interactions between ncRNAs and miRNAs	Conserved miRNAs target sites predicted by TargetScan and miRanda overlap with the AGO CLIP dataset	-	Homo sapiens	-	miRNA;miRNA target interaction;regulatory	binding;regulatory	RNA-RNA	TargetScan with Ago CLIP data	TCGA
ncRI-40367771	MIR22HG	NONHSAG020474	lncRNA	hsa-miR-15b-5p	MI0000438	miRNA	interactions between ncRNAs and miRNAs	Conserved miRNAs target sites predicted by TargetScan and miRanda overlap with the AGO CLIP dataset	-	Homo sapiens	-	miRNA;miRNA target interaction;regulatory	binding;regulatory	RNA-RNA	TargetScan with Ago CLIP data	TCGA
ncRI-40368045	MIR22HG	NONHSAG020474	lncRNA	hsa-miR-16-1-3p	MI0000070	miRNA	interactions between ncRNAs and miRNAs	Conserved miRNAs target sites predicted by TargetScan and miRanda overlap with the AGO CLIP dataset	-	Homo sapiens	-	miRNA;miRNA target interaction;regulatory	binding;regulatory	RNA-RNA	TargetScan with Ago CLIP data	TCGA
ncRI-40368252	SNHG1	NONHSAG008552	lncRNA	hsa-mir-17/20b/93/51	MI0000071	miRNA	interactions between ncRNAs and miRNAs	Conserved miRNAs target sites predicted by TargetScan and miRanda overlap with the AGO CLIP dataset	-	Homo sapiens	-	miRNA;miRNA target interaction;regulatory	binding;regulatory	RNA-RNA	TargetScan with Ago CLIP data	TCGA
ncRI-40369667	SNHG1	NONHSAG008552	lncRNA	hsa-mir-186-3p	MI0000483	miRNA	interactions between ncRNAs and miRNAs	Conserved miRNAs target sites predicted by TargetScan and miRanda overlap with the AGO CLIP dataset	-	Homo sapiens	-	miRNA;miRNA target interaction;regulatory	binding;regulatory	RNA-RNA	TargetScan with Ago CLIP data	TCGA
ncRI-40371155	LINC00273	NONHSAG019269	lncRNA	hsa-mir-193b-3p	MI0003137	miRNA	interactions between ncRNAs and miRNAs	Conserved miRNAs target sites predicted by TargetScan and miRanda overlap with the AGO CLIP dataset	-	Homo sapiens	-	miRNA;miRNA target interaction;regulatory	binding;regulatory	RNA-RNA	TargetScan with Ago CLIP data	TCGA
ncRI-40371157	MIR22HG	NONHSAG020474	lncRNA	hsa-mir-193b-3p	MI0003137	miRNA	interactions between ncRNAs and miRNAs	Conserved miRNAs target sites predicted by TargetScan and miRanda overlap with the AGO CLIP dataset	-	Homo sapiens	-	miRNA;miRNA target interaction;regulatory	binding;regulatory	RNA-RNA	TargetScan with Ago CLIP data	TCGA
ncRI-40371216	SNHG15	NONHSAG047504	lncRNA	hsa-mir-193b-3p	MI0003137	miRNA	interactions between ncRNAs and miRNAs	Conserved miRNAs target sites predicted by TargetScan and miRanda overlap with the AGO CLIP dataset	-	Homo sapiens	-	miRNA;miRNA target interaction;regulatory	binding;regulatory	RNA-RNA	TargetScan with Ago CLIP data	TCGA
ncRI-40371468	MIR22HG	NONHSAG020474	lncRNA	hsa-miR-195-3p	MI0000489	miRNA	interactions between ncRNAs and miRNAs	Conserved miRNAs target sites predicted by TargetScan and miRanda overlap with the AGO CLIP dataset	-	Homo sapiens	-	miRNA;miRNA target interaction;regulatory	binding;regulatory	RNA-RNA	TargetScan with Ago CLIP data	TCGA
ncRI-40371656	SNHG1	NONHSAG008552	lncRNA	hsa-mir-196a-2	MI0000279	miRNA	interactions between ncRNAs and miRNAs	Conserved miRNAs target sites predicted by TargetScan and miRanda overlap with the AGO CLIP dataset	-	Homo sapiens	-	miRNA;miRNA target interaction;regulatory	binding;regulatory	RNA-RNA	TargetScan with Ago CLIP data	TCGA
ncRI-40371699	MIR22HG	NONHSAG020474	lncRNA	hsa-mir-196a-2	MI0000279	miRNA	interactions between ncRNAs and miRNAs	Conserved miRNAs target sites predicted by TargetScan and miRanda overlap with the AGO CLIP dataset	-	Homo sapiens	-	miRNA;miRNA target interaction;regulatory	binding;regulatory	RNA-RNA	TargetScan with Ago CLIP data	TCGA
ncRI-40371829	SNHG1	NONHSAG008552	lncRNA	hsa-miR-196b-3p	MI0001150	miRNA	interactions between ncRNAs and miRNAs	Conserved miRNAs target sites predicted by TargetScan and miRanda overlap with the AGO CLIP dataset	-	Homo sapiens	-	miRNA;miRNA target interaction;regulatory	binding;regulatory	RNA-RNA	TargetScan with Ago CLIP data	TCGA
ncRI-40371873	MIR22HG	NONHSAG020474	lncRNA	hsa-miR-196b-3p	MI0001150	miRNA	interactions between ncRNAs and miRNAs	Conserved miRNAs target sites predicted by TargetScan and miRanda overlap with the AGO CLIP dataset	-	Homo sapiens	-	miRNA;miRNA target interaction;regulatory	binding;regulatory	RNA-RNA	TargetScan with Ago CLIP data	TCGA
ncRI-40372181	MIR22HG	NONHSAG020474	lncRNA	hsa-miR-199a-5p	MI0000242	miRNA	interactions between ncRNAs and miRNAs	Conserved miRNAs target sites predicted by TargetScan and miRanda overlap with the AGO CLIP dataset	-	Homo sapiens	-	miRNA;miRNA target interaction;regulatory	binding;regulatory	RNA-RNA	TargetScan with Ago CLIP data	TCGA
ncRI-40372257	SNHG15	NONHSAG047504	lncRNA	hsa-miR-199a-5p	MI0000242	miRNA	interactions between ncRNAs and miRNAs	Conserved miRNAs target sites predicted by TargetScan and miRanda overlap with the AGO CLIP dataset	-	Homo sapiens	-	miRNA;miRNA target interaction;regulatory	binding;regulatory	RNA-RNA	TargetScan with Ago CLIP data	TCGA
ncRI-40372484	MIR22HG	NONHSAG020474	lncRNA	hsa-miR-199b-5p	MI0000282	miRNA	interactions between ncRNAs and miRNAs	Conserved miRNAs target sites predicted by TargetScan and miRanda overlap with the AGO CLIP dataset	-	Homo sapiens	-	miRNA;miRNA target interaction;regulatory	binding;regulatory	RNA-RNA	TargetScan with Ago CLIP data	TCGA
ncRI-40372558	SNHG15	NONHSAG047504	lncRNA	hsa-miR-199b-5p	MI0000282	miRNA	interactions between ncRNAs and miRNAs	Conserved miRNAs target sites predicted by TargetScan and miRanda overlap with the AGO CLIP dataset	-	Homo sapiens	-	miRNA;miRNA target interaction;regulatory	binding;regulatory	RNA-RNA	TargetScan with Ago CLIP data	TCGA
ncRI-40372906	SNHG1	NONHSAG008552	lncRNA	hsa-miR-200a-5p	MI0000737	miRNA	interactions between ncRNAs and miRNAs	Conserved miRNAs target sites predicted by TargetScan and miRanda overlap with the AGO CLIP dataset	-	Homo sapiens	-	miRNA;miRNA target interaction;regulatory	binding;regulatory	RNA-RNA	TargetScan with Ago CLIP data	TCGA
ncRI-40373186	PVT1	NONHSAG051258	lncRNA	hsa-miR-200b-5p	MI0000342	miRNA	interactions between ncRNAs and miRNAs	Conserved miRNAs target sites predicted by TargetScan and miRanda overlap with the AGO CLIP dataset	-	Homo sapiens	-	miRNA;miRNA target interaction;regulatory	binding;regulatory	RNA-RNA	TargetScan with Ago CLIP data	TCGA
ncRI-40373344	PVT1	NONHSAG051258	lncRNA	hsa-mir-200c-3p	MI0000650	miRNA	interactions between ncRNAs and miRNAs	Conserved miRNAs target sites predicted by TargetScan and miRanda overlap with the AGO CLIP dataset	-	Homo sapiens	-	miRNA;miRNA target interaction;regulatory	binding;regulatory	RNA-RNA	TargetScan with Ago CLIP data	TCGA
ncRI-40373373	SNHG1	NONHSAG008552	lncRNA	hsa-miR-202-3p	MI0003130	miRNA	interactions between ncRNAs and miRNAs	Conserved miRNAs target sites predicted by TargetScan and miRanda overlap with the AGO CLIP dataset	-	Homo sapiens	-	miRNA;miRNA target interaction;regulatory	binding;regulatory	RNA-RNA	TargetScan with Ago CLIP data	TCGA
ncRI-40373581	MIR503HG	NONHSAG055350	lncRNA	hsa-miR-204-3p	MI0000284	miRNA	interactions between ncRNAs and miRNAs	Conserved miRNAs target sites predicted by TargetScan and miRanda overlap with the AGO CLIP dataset	-	Homo sapiens	-	miRNA;miRNA target interaction;regulatory	binding;regulatory	RNA-RNA	TargetScan with Ago CLIP data	TCGA
ncRI-40373617	SNHG1	NONHSAG008552	lncRNA	hsa-miR-205-5p	MI0000285	miRNA	interactions between ncRNAs and miRNAs	Conserved miRNAs target sites predicted by TargetScan and miRanda overlap with the AGO CLIP dataset	-	Homo sapiens	-	miRNA;miRNA target interaction;regulatory	binding;regulatory	RNA-RNA	TargetScan with Ago CLIP data	TCGA
ncRI-40373657	MIR22HG	NONHSAG020474	lncRNA	hsa-miR-205-5p	MI0000285	miRNA	interactions between ncRNAs and miRNAs	Conserved miRNAs target sites predicted by TargetScan and miRanda overlap with the AGO CLIP dataset	-	Homo sapiens	-	miRNA;miRNA target interaction;regulatory	binding;regulatory	RNA-RNA	TargetScan with Ago CLIP data	TCGA
ncRI-40373896	SNHG15	NONHSAG047504	lncRNA	hsa-mir-206	MI0000490	miRNA	interactions between ncRNAs and miRNAs	Conserved miRNAs target sites predicted by TargetScan and miRanda overlap with the AGO CLIP dataset	-	Homo sapiens	-	miRNA;miRNA target interaction;regulatory	binding;regulatory	RNA-RNA	TargetScan with Ago CLIP data	TCGA
ncRI-40373935	SNHG1	NONHSAG008552	lncRNA	hsa-miR-208a-3p	MI0000251	miRNA	interactions between ncRNAs and miRNAs	Conserved miRNAs target sites predicted by TargetScan and miRanda overlap with the AGO CLIP dataset	-	Homo sapiens	-	miRNA;miRNA target interaction;regulatory	binding;regulatory	RNA-RNA	TargetScan with Ago CLIP data	TCGA
ncRI-40374029	SNHG1	NONHSAG008552	lncRNA	hsa-miR-208b-3p	MI0005570	miRNA	interactions between ncRNAs and miRNAs	Conserved miRNAs target sites predicted by TargetScan and miRanda overlap with the AGO CLIP dataset	-	Homo sapiens	-	miRNA;miRNA target interaction;regulatory	binding;regulatory	RNA-RNA	TargetScan with Ago CLIP data	TCGA
ncRI-40374154	SNHG1	NONHSAG008552	lncRNA	hsa-mir-20a/106b	MI0000076	miRNA	interactions between ncRNAs and miRNAs	Conserved miRNAs target sites predicted by TargetScan and miRanda overlap with the AGO CLIP dataset	-	Homo sapiens	-	miRNA;miRNA target interaction;regulatory	binding;regulatory	RNA-RNA	TargetScan with Ago CLIP data	TCGA
ncRI-40374450	SNHG1	NONHSAG008552	lncRNA	hsa-mir-20b-3p	MI0001519	miRNA	interactions between ncRNAs and miRNAs	Conserved miRNAs target sites predicted by TargetScan and miRanda overlap with the AGO CLIP dataset	-	Homo sapiens	-	miRNA;miRNA target interaction;regulatory	binding;regulatory	RNA-RNA	TargetScan with Ago CLIP data	TCGA
ncRI-40374873	MIR503HG	NONHSAG055350	lncRNA	hsa-miR-211-3p	MI0000287	miRNA	interactions between ncRNAs and miRNAs	Conserved miRNAs target sites predicted by TargetScan and miRanda overlap with the AGO CLIP dataset	-	Homo sapiens	-	miRNA;miRNA target interaction;regulatory	binding;regulatory	RNA-RNA	TargetScan with Ago CLIP data	TCGA
ncRI-40374943	MIR22HG	NONHSAG020474	lncRNA	hsa-miR-212-5p	MI0000288	miRNA	interactions between ncRNAs and miRNAs	Conserved miRNAs target sites predicted by TargetScan and miRanda overlap with the AGO CLIP dataset	-	Homo sapiens	-	miRNA;miRNA target interaction;regulatory	binding;regulatory	RNA-RNA	TargetScan with Ago CLIP data	TCGA
ncRI-40375322	LINC00273	NONHSAG019269	lncRNA	hsa-miR-214-5p	MI0000290	miRNA	interactions between ncRNAs and miRNAs	Conserved miRNAs target sites predicted by TargetScan and miRanda overlap with the AGO CLIP dataset	-	Homo sapiens	-	miRNA;miRNA target interaction;regulatory	binding;regulatory	RNA-RNA	TargetScan with Ago CLIP data	TCGA
ncRI-40376145	SNHG1	NONHSAG008552	lncRNA	hsa-miR-217	MI0000293	miRNA	interactions between ncRNAs and miRNAs	Conserved miRNAs target sites predicted by TargetScan and miRanda overlap with the AGO CLIP dataset	-	Homo sapiens	-	miRNA;miRNA target interaction;regulatory	binding;regulatory	RNA-RNA	TargetScan with Ago CLIP data	TCGA
ncRI-40376195	LINC00273	NONHSAG019269	lncRNA	hsa-miR-217	MI0000293	miRNA	interactions between ncRNAs and miRNAs	Conserved miRNAs target sites predicted by TargetScan and miRanda overlap with the AGO CLIP dataset	-	Homo sapiens	-	miRNA;miRNA target interaction;regulatory	binding;regulatory	RNA-RNA	TargetScan with Ago CLIP data	TCGA
ncRI-40376413	MIR22HG	NONHSAG020474	lncRNA	hsa-miR-218-1-3p	MI0000294	miRNA	interactions between ncRNAs and miRNAs	Conserved miRNAs target sites predicted by TargetScan and miRanda overlap with the AGO CLIP dataset	-	Homo sapiens	-	miRNA;miRNA target interaction;regulatory	binding;regulatory	RNA-RNA	TargetScan with Ago CLIP data	TCGA
ncRI-40376772	SNHG1	NONHSAG008552	lncRNA	hsa-miR-221-3p	MI0000298	miRNA	interactions between ncRNAs and miRNAs	Conserved miRNAs target sites predicted by TargetScan and miRanda overlap with the AGO CLIP dataset	-	Homo sapiens	-	miRNA;miRNA target interaction;regulatory	binding;regulatory	RNA-RNA	TargetScan with Ago CLIP data	TCGA
ncRI-40376864	SNHG1	NONHSAG008552	lncRNA	hsa-mir-222	MI0000299	miRNA	interactions between ncRNAs and miRNAs	Conserved miRNAs target sites predicted by TargetScan and miRanda overlap with the AGO CLIP dataset	-	Homo sapiens	-	miRNA;miRNA target interaction;regulatory	binding;regulatory	RNA-RNA	TargetScan with Ago CLIP data	TCGA
ncRI-40376965	SNHG1	NONHSAG008552	lncRNA	hsa-mir-223-3p	MI0000300	miRNA	interactions between ncRNAs and miRNAs	Conserved miRNAs target sites predicted by TargetScan and miRanda overlap with the AGO CLIP dataset	-	Homo sapiens	-	miRNA;miRNA target interaction;regulatory	binding;regulatory	RNA-RNA	TargetScan with Ago CLIP data	TCGA
ncRI-40377117	SNHG1	NONHSAG008552	lncRNA	hsa-miR-22-3p	MI0000078	miRNA	interactions between ncRNAs and miRNAs	Conserved miRNAs target sites predicted by TargetScan and miRanda overlap with the AGO CLIP dataset	-	Homo sapiens	-	miRNA;miRNA target interaction;regulatory	binding;regulatory	RNA-RNA	TargetScan with Ago CLIP data	TCGA
ncRI-40377542	MIR503HG	NONHSAG055350	lncRNA	hsa-miR-224-5p	MI0000301	miRNA	interactions between ncRNAs and miRNAs	Conserved miRNAs target sites predicted by TargetScan and miRanda overlap with the AGO CLIP dataset	-	Homo sapiens	-	miRNA;miRNA target interaction;regulatory	binding;regulatory	RNA-RNA	TargetScan with Ago CLIP data	TCGA
ncRI-40377598	MIR22HG	NONHSAG020474	lncRNA	hsa-miR-23a-3p	MI0000079	miRNA	interactions between ncRNAs and miRNAs	Conserved miRNAs target sites predicted by TargetScan and miRanda overlap with the AGO CLIP dataset	-	Homo sapiens	-	miRNA;miRNA target interaction;regulatory	binding;regulatory	RNA-RNA	TargetScan with Ago CLIP data	TCGA
ncRI-40377734	MIR22HG	NONHSAG020474	lncRNA	hsa-mir-23b-3p	MI0000439	miRNA	interactions between ncRNAs and miRNAs	Conserved miRNAs target sites predicted by TargetScan and miRanda overlap with the AGO CLIP dataset	-	Homo sapiens	-	miRNA;miRNA target interaction;regulatory	binding;regulatory	RNA-RNA	TargetScan with Ago CLIP data	TCGA
ncRI-40377869	MIR22HG	NONHSAG020474	lncRNA	hsa-miR-23c	MI0016010	miRNA	interactions between ncRNAs and miRNAs	Conserved miRNAs target sites predicted by TargetScan and miRanda overlap with the AGO CLIP dataset	-	Homo sapiens	-	miRNA;miRNA target interaction;regulatory	binding;regulatory	RNA-RNA	TargetScan with Ago CLIP data	TCGA
ncRI-40378126	SNHG1	NONHSAG008552	lncRNA	hsa-mir-25-3p	MI0000082	miRNA	interactions between ncRNAs and miRNAs	Conserved miRNAs target sites predicted by TargetScan and miRanda overlap with the AGO CLIP dataset	-	Homo sapiens	-	miRNA;miRNA target interaction;regulatory	binding;regulatory	RNA-RNA	TargetScan with Ago CLIP data	TCGA
ncRI-40378802	MIR22HG	NONHSAG020474	lncRNA	hsa-mir-28-3p	MI0000086	miRNA	interactions between ncRNAs and miRNAs	Conserved miRNAs target sites predicted by TargetScan and miRanda overlap with the AGO CLIP dataset	-	Homo sapiens	-	miRNA;miRNA target interaction;regulatory	binding;regulatory	RNA-RNA	TargetScan with Ago CLIP data	TCGA
ncRI-40379037	SNHG1	NONHSAG008552	lncRNA	hsa-miR-296-3p	MI0000747	miRNA	interactions between ncRNAs and miRNAs	Conserved miRNAs target sites predicted by TargetScan and miRanda overlap with the AGO CLIP dataset	-	Homo sapiens	-	miRNA;miRNA target interaction;regulatory	binding;regulatory	RNA-RNA	TargetScan with Ago CLIP data	TCGA
ncRI-40379368	LINC00273	NONHSAG019269	lncRNA	hsa-miR-299-3p	MI0000744	miRNA	interactions between ncRNAs and miRNAs	Conserved miRNAs target sites predicted by TargetScan and miRanda overlap with the AGO CLIP dataset	-	Homo sapiens	-	miRNA;miRNA target interaction;regulatory	binding;regulatory	RNA-RNA	TargetScan with Ago CLIP data	TCGA
ncRI-40379899	SNHG1	NONHSAG008552	lncRNA	hsa-miR-300	MI0005525	miRNA	interactions between ncRNAs and miRNAs	Conserved miRNAs target sites predicted by TargetScan and miRanda overlap with the AGO CLIP dataset	-	Homo sapiens	-	miRNA;miRNA target interaction;regulatory	binding;regulatory	RNA-RNA	TargetScan with Ago CLIP data	TCGA
ncRI-40380046	SNHG15	NONHSAG047504	lncRNA	hsa-miR-300	MI0005525	miRNA	interactions between ncRNAs and miRNAs	Conserved miRNAs target sites predicted by TargetScan and miRanda overlap with the AGO CLIP dataset	-	Homo sapiens	-	miRNA;miRNA target interaction;regulatory	binding;regulatory	RNA-RNA	TargetScan with Ago CLIP data	TCGA
ncRI-40381368	SNHG1	NONHSAG008552	lncRNA	hsa-miR-3064-3p	MI0017375	miRNA	interactions between ncRNAs and miRNAs	Conserved miRNAs target sites predicted by TargetScan and miRanda overlap with the AGO CLIP dataset	-	Homo sapiens	-	miRNA;miRNA target interaction;regulatory	binding;regulatory	RNA-RNA	TargetScan with Ago CLIP data	TCGA
ncRI-40382258	MIR22HG	NONHSAG020474	lncRNA	hsa-miR-3139	MI0014162	miRNA	interactions between ncRNAs and miRNAs	Conserved miRNAs target sites predicted by TargetScan and miRanda overlap with the AGO CLIP dataset	-	Homo sapiens	-	miRNA;miRNA target interaction;regulatory	binding;regulatory	RNA-RNA	TargetScan with Ago CLIP data	TCGA
ncRI-40382411	LINC00273	NONHSAG019269	lncRNA	hsa-mir-31-5p	MI0000089	miRNA	interactions between ncRNAs and miRNAs	Conserved miRNAs target sites predicted by TargetScan and miRanda overlap with the AGO CLIP dataset	-	Homo sapiens	-	miRNA;miRNA target interaction;regulatory	binding;regulatory	RNA-RNA	TargetScan with Ago CLIP data	TCGA
ncRI-40382941	MIR22HG	NONHSAG020474	lncRNA	hsa-mir-320a	MI0000542	miRNA	interactions between ncRNAs and miRNAs	Conserved miRNAs target sites predicted by TargetScan and miRanda overlap with the AGO CLIP dataset	-	Homo sapiens	-	miRNA;miRNA target interaction;regulatory	binding;regulatory	RNA-RNA	TargetScan with Ago CLIP data	TCGA
ncRI-40383108	MIR22HG	NONHSAG020474	lncRNA	hsa-miR-320b	MI0003776	miRNA	interactions between ncRNAs and miRNAs	Conserved miRNAs target sites predicted by TargetScan and miRanda overlap with the AGO CLIP dataset	-	Homo sapiens	-	miRNA;miRNA target interaction;regulatory	binding;regulatory	RNA-RNA	TargetScan with Ago CLIP data	TCGA
ncRI-40383280	MIR22HG	NONHSAG020474	lncRNA	hsa-miR-320c	MI0003778	miRNA	interactions between ncRNAs and miRNAs	Conserved miRNAs target sites predicted by TargetScan and miRanda overlap with the AGO CLIP dataset	-	Homo sapiens	-	miRNA;miRNA target interaction;regulatory	binding;regulatory	RNA-RNA	TargetScan with Ago CLIP data	TCGA
ncRI-40383454	MIR22HG	NONHSAG020474	lncRNA	hsa-miR-320d	MI0008190	miRNA	interactions between ncRNAs and miRNAs	Conserved miRNAs target sites predicted by TargetScan and miRanda overlap with the AGO CLIP dataset	-	Homo sapiens	-	miRNA;miRNA target interaction;regulatory	binding;regulatory	RNA-RNA	TargetScan with Ago CLIP data	TCGA
ncRI-40383917	SNHG1	NONHSAG008552	lncRNA	hsa-mir-32	MI0000090	miRNA	interactions between ncRNAs and miRNAs	Conserved miRNAs target sites predicted by TargetScan and miRanda overlap with the AGO CLIP dataset	-	Homo sapiens	-	miRNA;miRNA target interaction;regulatory	binding;regulatory	RNA-RNA	TargetScan with Ago CLIP data	TCGA
ncRI-40384125	LINC00273	NONHSAG019269	lncRNA	hsa-miR-326	MI0000808	miRNA	interactions between ncRNAs and miRNAs	Conserved miRNAs target sites predicted by TargetScan and miRanda overlap with the AGO CLIP dataset	-	Homo sapiens	-	miRNA;miRNA target interaction;regulatory	binding;regulatory	RNA-RNA	TargetScan with Ago CLIP data	TCGA
ncRI-40385194	SNHG1	NONHSAG008552	lncRNA	hsa-miR-338-3p	MI0000814	miRNA	interactions between ncRNAs and miRNAs	Conserved miRNAs target sites predicted by TargetScan and miRanda overlap with the AGO CLIP dataset	-	Homo sapiens	-	miRNA;miRNA target interaction;regulatory	binding;regulatory	RNA-RNA	TargetScan with Ago CLIP data	TCGA
ncRI-40385486	MIR22HG	NONHSAG020474	lncRNA	hsa-miR-339-5p	MI0000815	miRNA	interactions between ncRNAs and miRNAs	Conserved miRNAs target sites predicted by TargetScan and miRanda overlap with the AGO CLIP dataset	-	Homo sapiens	-	miRNA;miRNA target interaction;regulatory	binding;regulatory	RNA-RNA	TargetScan with Ago CLIP data	TCGA
ncRI-40386476	SNHG15	NONHSAG047504	lncRNA	hsa-mir-342-3p	MI0000805	miRNA	interactions between ncRNAs and miRNAs	Conserved miRNAs target sites predicted by TargetScan and miRanda overlap with the AGO CLIP dataset	-	Homo sapiens	-	miRNA;miRNA target interaction;regulatory	binding;regulatory	RNA-RNA	TargetScan with Ago CLIP data	TCGA
ncRI-40386527	SNHG1	NONHSAG008552	lncRNA	hsa-miR-346	MI0000826	miRNA	interactions between ncRNAs and miRNAs	Conserved miRNAs target sites predicted by TargetScan and miRanda overlap with the AGO CLIP dataset	-	Homo sapiens	-	miRNA;miRNA target interaction;regulatory	binding;regulatory	RNA-RNA	TargetScan with Ago CLIP data	TCGA
ncRI-40386656	LINC00273	NONHSAG019269	lncRNA	hsa-mir-34a-3p	MI0000268	miRNA	interactions between ncRNAs and miRNAs	Conserved miRNAs target sites predicted by TargetScan and miRanda overlap with the AGO CLIP dataset	-	Homo sapiens	-	miRNA;miRNA target interaction;regulatory	binding;regulatory	RNA-RNA	TargetScan with Ago CLIP data	TCGA
ncRI-40386779	LINC00273	NONHSAG019269	lncRNA	hsa-mir-34c-5p	MI0000743	miRNA	interactions between ncRNAs and miRNAs	Conserved miRNAs target sites predicted by TargetScan and miRanda overlap with the AGO CLIP dataset	-	Homo sapiens	-	miRNA;miRNA target interaction;regulatory	binding;regulatory	RNA-RNA	TargetScan with Ago CLIP data	TCGA
ncRI-40387140	SNHG1	NONHSAG008552	lncRNA	hsa-miR-362-5p	MI0000762	miRNA	interactions between ncRNAs and miRNAs	Conserved miRNAs target sites predicted by TargetScan and miRanda overlap with the AGO CLIP dataset	-	Homo sapiens	-	miRNA;miRNA target interaction;regulatory	binding;regulatory	RNA-RNA	TargetScan with Ago CLIP data	TCGA
ncRI-40387332	LINC00273	NONHSAG019269	lncRNA	hsa-miR-362-5p	MI0000762	miRNA	interactions between ncRNAs and miRNAs	Conserved miRNAs target sites predicted by TargetScan and miRanda overlap with the AGO CLIP dataset	-	Homo sapiens	-	miRNA;miRNA target interaction;regulatory	binding;regulatory	RNA-RNA	TargetScan with Ago CLIP data	TCGA
ncRI-40387445	SNHG1	NONHSAG008552	lncRNA	hsa-miR-363-5p	MI0000764	miRNA	interactions between ncRNAs and miRNAs	Conserved miRNAs target sites predicted by TargetScan and miRanda overlap with the AGO CLIP dataset	-	Homo sapiens	-	miRNA;miRNA target interaction;regulatory	binding;regulatory	RNA-RNA	TargetScan with Ago CLIP data	TCGA
ncRI-40387721	SNHG15	NONHSAG047504	lncRNA	hsa-miR-365a-3p	MI0000767	miRNA	interactions between ncRNAs and miRNAs	Conserved miRNAs target sites predicted by TargetScan and miRanda overlap with the AGO CLIP dataset	-	Homo sapiens	-	miRNA;miRNA target interaction;regulatory	binding;regulatory	RNA-RNA	TargetScan with Ago CLIP data	TCGA
ncRI-40387900	SNHG15	NONHSAG047504	lncRNA	hsa-miR-365b-3p	MI0000769	miRNA	interactions between ncRNAs and miRNAs	Conserved miRNAs target sites predicted by TargetScan and miRanda overlap with the AGO CLIP dataset	-	Homo sapiens	-	miRNA;miRNA target interaction;regulatory	binding;regulatory	RNA-RNA	TargetScan with Ago CLIP data	TCGA
ncRI-40388196	SNHG1	NONHSAG008552	lncRNA	hsa-mir-367-3p	MI0000775	miRNA	interactions between ncRNAs and miRNAs	Conserved miRNAs target sites predicted by TargetScan and miRanda overlap with the AGO CLIP dataset	-	Homo sapiens	-	miRNA;miRNA target interaction;regulatory	binding;regulatory	RNA-RNA	TargetScan with Ago CLIP data	TCGA
ncRI-40388929	SNHG1	NONHSAG008552	lncRNA	hsa-miR-370	MI0000778	miRNA	interactions between ncRNAs and miRNAs	Conserved miRNAs target sites predicted by TargetScan and miRanda overlap with the AGO CLIP dataset	-	Homo sapiens	-	miRNA;miRNA target interaction;regulatory	binding;regulatory	RNA-RNA	TargetScan with Ago CLIP data	TCGA
ncRI-40389165	LINC00273	NONHSAG019269	lncRNA	hsa-miR-371a-3p	MI0000779	miRNA	interactions between ncRNAs and miRNAs	Conserved miRNAs target sites predicted by TargetScan and miRanda overlap with the AGO CLIP dataset	-	Homo sapiens	-	miRNA;miRNA target interaction;regulatory	binding;regulatory	RNA-RNA	TargetScan with Ago CLIP data	TCGA
ncRI-40389273	SNHG15	NONHSAG047504	lncRNA	hsa-miR-371a-3p	MI0000779	miRNA	interactions between ncRNAs and miRNAs	Conserved miRNAs target sites predicted by TargetScan and miRanda overlap with the AGO CLIP dataset	-	Homo sapiens	-	miRNA;miRNA target interaction;regulatory	binding;regulatory	RNA-RNA	TargetScan with Ago CLIP data	TCGA
ncRI-40390221	SNHG1	NONHSAG008552	lncRNA	hsa-miR-375	MI0000783	miRNA	interactions between ncRNAs and miRNAs	Conserved miRNAs target sites predicted by TargetScan and miRanda overlap with the AGO CLIP dataset	-	Homo sapiens	-	miRNA;miRNA target interaction;regulatory	binding;regulatory	RNA-RNA	TargetScan with Ago CLIP data	TCGA
ncRI-40390659	SNHG1	NONHSAG008552	lncRNA	hsa-miR-376c-3p	MI0000776	miRNA	interactions between ncRNAs and miRNAs	Conserved miRNAs target sites predicted by TargetScan and miRanda overlap with the AGO CLIP dataset	-	Homo sapiens	-	miRNA;miRNA target interaction;regulatory	binding;regulatory	RNA-RNA	TargetScan with Ago CLIP data	TCGA
ncRI-40390690	MIR22HG	NONHSAG020474	lncRNA	hsa-miR-376c-3p	MI0000776	miRNA	interactions between ncRNAs and miRNAs	Conserved miRNAs target sites predicted by TargetScan and miRanda overlap with the AGO CLIP dataset	-	Homo sapiens	-	miRNA;miRNA target interaction;regulatory	binding;regulatory	RNA-RNA	TargetScan with Ago CLIP data	TCGA
ncRI-40391957	SNHG1	NONHSAG008552	lncRNA	hsa-miR-379-3p	MI0000787	miRNA	interactions between ncRNAs and miRNAs	Conserved miRNAs target sites predicted by TargetScan and miRanda overlap with the AGO CLIP dataset	-	Homo sapiens	-	miRNA;miRNA target interaction;regulatory	binding;regulatory	RNA-RNA	TargetScan with Ago CLIP data	TCGA
ncRI-40392318	SNHG1	NONHSAG008552	lncRNA	hsa-miR-381-3p	MI0000789	miRNA	interactions between ncRNAs and miRNAs	Conserved miRNAs target sites predicted by TargetScan and miRanda overlap with the AGO CLIP dataset	-	Homo sapiens	-	miRNA;miRNA target interaction;regulatory	binding;regulatory	RNA-RNA	TargetScan with Ago CLIP data	TCGA
ncRI-40392837	SNHG1	NONHSAG008552	lncRNA	hsa-miR-384	MI0001145	miRNA	interactions between ncRNAs and miRNAs	Conserved miRNAs target sites predicted by TargetScan and miRanda overlap with the AGO CLIP dataset	-	Homo sapiens	-	miRNA;miRNA target interaction;regulatory	binding;regulatory	RNA-RNA	TargetScan with Ago CLIP data	TCGA
ncRI-40393042	LINC00273	NONHSAG019269	lncRNA	hsa-miR-409-5p	MI0001735	miRNA	interactions between ncRNAs and miRNAs	Conserved miRNAs target sites predicted by TargetScan and miRanda overlap with the AGO CLIP dataset	-	Homo sapiens	-	miRNA;miRNA target interaction;regulatory	binding;regulatory	RNA-RNA	TargetScan with Ago CLIP data	TCGA
ncRI-40393593	SNHG1	NONHSAG008552	lncRNA	hsa-mir-411	MI0003675	miRNA	interactions between ncRNAs and miRNAs	Conserved miRNAs target sites predicted by TargetScan and miRanda overlap with the AGO CLIP dataset	-	Homo sapiens	-	miRNA;miRNA target interaction;regulatory	binding;regulatory	RNA-RNA	TargetScan with Ago CLIP data	TCGA
ncRI-40393861	LINC00273	NONHSAG019269	lncRNA	hsa-mir-421	MI0003685	miRNA	interactions between ncRNAs and miRNAs	Conserved miRNAs target sites predicted by TargetScan and miRanda overlap with the AGO CLIP dataset	-	Homo sapiens	-	miRNA;miRNA target interaction;regulatory	binding;regulatory	RNA-RNA	TargetScan with Ago CLIP data	TCGA
ncRI-40394418	MIR22HG	NONHSAG020474	lncRNA	hsa-miR-424-5p	MI0001446	miRNA	interactions between ncRNAs and miRNAs	Conserved miRNAs target sites predicted by TargetScan and miRanda overlap with the AGO CLIP dataset	-	Homo sapiens	-	miRNA;miRNA target interaction;regulatory	binding;regulatory	RNA-RNA	TargetScan with Ago CLIP data	TCGA
ncRI-40394608	SNHG1	NONHSAG008552	lncRNA	hsa-miR-425-5p	MI0001448	miRNA	interactions between ncRNAs and miRNAs	Conserved miRNAs target sites predicted by TargetScan and miRanda overlap with the AGO CLIP dataset	-	Homo sapiens	-	miRNA;miRNA target interaction;regulatory	binding;regulatory	RNA-RNA	TargetScan with Ago CLIP data	TCGA
ncRI-40395290	PVT1	NONHSAG051258	lncRNA	hsa-miR-429	MI0001641	miRNA	interactions between ncRNAs and miRNAs	Conserved miRNAs target sites predicted by TargetScan and miRanda overlap with the AGO CLIP dataset	-	Homo sapiens	-	miRNA;miRNA target interaction;regulatory	binding;regulatory	RNA-RNA	TargetScan with Ago CLIP data	TCGA
ncRI-40395538	SNHG1	NONHSAG008552	lncRNA	hsa-miR-431-5p	MI0001721	miRNA	interactions between ncRNAs and miRNAs	Conserved miRNAs target sites predicted by TargetScan and miRanda overlap with the AGO CLIP dataset	-	Homo sapiens	-	miRNA;miRNA target interaction;regulatory	binding;regulatory	RNA-RNA	TargetScan with Ago CLIP data	TCGA
ncRI-40395687	SNHG1	NONHSAG008552	lncRNA	hsa-miR-4319	MI0015848	miRNA	interactions between ncRNAs and miRNAs	Conserved miRNAs target sites predicted by TargetScan and miRanda overlap with the AGO CLIP dataset	-	Homo sapiens	-	miRNA;miRNA target interaction;regulatory	binding;regulatory	RNA-RNA	TargetScan with Ago CLIP data	TCGA
ncRI-40395822	SNHG1	NONHSAG008552	lncRNA	hsa-miR-433	MI0001723	miRNA	interactions between ncRNAs and miRNAs	Conserved miRNAs target sites predicted by TargetScan and miRanda overlap with the AGO CLIP dataset	-	Homo sapiens	-	miRNA;miRNA target interaction;regulatory	binding;regulatory	RNA-RNA	TargetScan with Ago CLIP data	TCGA
ncRI-40396028	MIR22HG	NONHSAG020474	lncRNA	hsa-miR-4429	MI0016768	miRNA	interactions between ncRNAs and miRNAs	Conserved miRNAs target sites predicted by TargetScan and miRanda overlap with the AGO CLIP dataset	-	Homo sapiens	-	miRNA;miRNA target interaction;regulatory	binding;regulatory	RNA-RNA	TargetScan with Ago CLIP data	TCGA
ncRI-40396148	SNHG1	NONHSAG008552	lncRNA	hsa-miR-4458	MI0016804	miRNA	interactions between ncRNAs and miRNAs	Conserved miRNAs target sites predicted by TargetScan and miRanda overlap with the AGO CLIP dataset	-	Homo sapiens	-	miRNA;miRNA target interaction;regulatory	binding;regulatory	RNA-RNA	TargetScan with Ago CLIP data	TCGA
ncRI-40396265	SNHG1	NONHSAG008552	lncRNA	hsa-mir-448	MI0001637	miRNA	interactions between ncRNAs and miRNAs	RNA immunoprecipitation (RIP) assay;Conserved miRNAs target sites predicted by TargetScan and miRanda overlap with the AGO CLIP dataset;Luciferase reporter assay	29886172	Homo sapiens	-	miRNA;miRNA target interaction;regulatory	binding;regulatory	RNA-RNA	Literature Mining;TargetScan with Ago CLIP data	TCGA
ncRI-40396401	LINC00273	NONHSAG019269	lncRNA	hsa-miR-449a	MI0001648	miRNA	interactions between ncRNAs and miRNAs	Conserved miRNAs target sites predicted by TargetScan and miRanda overlap with the AGO CLIP dataset	-	Homo sapiens	-	miRNA;miRNA target interaction;regulatory	binding;regulatory	RNA-RNA	TargetScan with Ago CLIP data	TCGA
ncRI-40396522	LINC00273	NONHSAG019269	lncRNA	hsa-miR-449b-3p	MI0003673	miRNA	interactions between ncRNAs and miRNAs	Conserved miRNAs target sites predicted by TargetScan and miRanda overlap with the AGO CLIP dataset	-	Homo sapiens	-	miRNA;miRNA target interaction;regulatory	binding;regulatory	RNA-RNA	TargetScan with Ago CLIP data	TCGA
ncRI-40396614	SNHG1	NONHSAG008552	lncRNA	hsa-miR-4500	MI0016863	miRNA	interactions between ncRNAs and miRNAs	Conserved miRNAs target sites predicted by TargetScan and miRanda overlap with the AGO CLIP dataset	-	Homo sapiens	-	miRNA;miRNA target interaction;regulatory	binding;regulatory	RNA-RNA	TargetScan with Ago CLIP data	TCGA
ncRI-40396823	AL589743.1	NONHSAG014330	lncRNA	hsa-miR-452-3p	MI0001733	miRNA	interactions between ncRNAs and miRNAs	Conserved miRNAs target sites predicted by TargetScan and miRanda overlap with the AGO CLIP dataset	-	Homo sapiens	-	miRNA;miRNA target interaction;regulatory	binding;regulatory	RNA-RNA	TargetScan with Ago CLIP data	TCGA
ncRI-40397537	AL589743.1	NONHSAG014330	lncRNA	hsa-miR-4676-3p	MI0017307	miRNA	interactions between ncRNAs and miRNAs	Conserved miRNAs target sites predicted by TargetScan and miRanda overlap with the AGO CLIP dataset	-	Homo sapiens	-	miRNA;miRNA target interaction;regulatory	binding;regulatory	RNA-RNA	TargetScan with Ago CLIP data	TCGA
ncRI-40397876	SNHG1	NONHSAG008552	lncRNA	hsa-miR-4770	MI0017411	miRNA	interactions between ncRNAs and miRNAs	Conserved miRNAs target sites predicted by TargetScan and miRanda overlap with the AGO CLIP dataset	-	Homo sapiens	-	miRNA;miRNA target interaction;regulatory	binding;regulatory	RNA-RNA	TargetScan with Ago CLIP data	TCGA
ncRI-40397939	MIR22HG	NONHSAG020474	lncRNA	hsa-miR-4770	MI0017411	miRNA	interactions between ncRNAs and miRNAs	Conserved miRNAs target sites predicted by TargetScan and miRanda overlap with the AGO CLIP dataset	-	Homo sapiens	-	miRNA;miRNA target interaction;regulatory	binding;regulatory	RNA-RNA	TargetScan with Ago CLIP data	TCGA
ncRI-40398271	SNHG1	NONHSAG008552	lncRNA	hsa-miR-485-3p	MI0002469	miRNA	interactions between ncRNAs and miRNAs	Conserved miRNAs target sites predicted by TargetScan and miRanda overlap with the AGO CLIP dataset	-	Homo sapiens	-	miRNA;miRNA target interaction;regulatory	binding;regulatory	RNA-RNA	TargetScan with Ago CLIP data	TCGA
ncRI-40398407	SNHG1	NONHSAG008552	lncRNA	hsa-miR-486-3p	MI0002470	miRNA	interactions between ncRNAs and miRNAs	Conserved miRNAs target sites predicted by TargetScan and miRanda overlap with the AGO CLIP dataset	-	Homo sapiens	-	miRNA;miRNA target interaction;regulatory	binding;regulatory	RNA-RNA	TargetScan with Ago CLIP data	TCGA
ncRI-40398453	LINC00273	NONHSAG019269	lncRNA	hsa-miR-486-3p	MI0002470	miRNA	interactions between ncRNAs and miRNAs	Conserved miRNAs target sites predicted by TargetScan and miRanda overlap with the AGO CLIP dataset	-	Homo sapiens	-	miRNA;miRNA target interaction;regulatory	binding;regulatory	RNA-RNA	TargetScan with Ago CLIP data	TCGA
ncRI-40398893	LINC00273	NONHSAG019269	lncRNA	hsa-mir-488-3p	MI0003123	miRNA	interactions between ncRNAs and miRNAs	Conserved miRNAs target sites predicted by TargetScan and miRanda overlap with the AGO CLIP dataset	-	Homo sapiens	-	miRNA;miRNA target interaction;regulatory	binding;regulatory	RNA-RNA	TargetScan with Ago CLIP data	TCGA
ncRI-40399672	SNHG15	NONHSAG047504	lncRNA	hsa-miR-493-5p	MI0003132	miRNA	interactions between ncRNAs and miRNAs	Conserved miRNAs target sites predicted by TargetScan and miRanda overlap with the AGO CLIP dataset	-	Homo sapiens	-	miRNA;miRNA target interaction;regulatory	binding;regulatory	RNA-RNA	TargetScan with Ago CLIP data	TCGA
ncRI-40399885	SNHG1	NONHSAG008552	lncRNA	hsa-mir-494-3p	MI0003134	miRNA	interactions between ncRNAs and miRNAs	Conserved miRNAs target sites predicted by TargetScan and miRanda overlap with the AGO CLIP dataset	-	Homo sapiens	-	miRNA;miRNA target interaction;regulatory	binding;regulatory	RNA-RNA	TargetScan with Ago CLIP data	TCGA
ncRI-40400049	SNHG15	NONHSAG047504	lncRNA	hsa-mir-494-3p	MI0003134	miRNA	interactions between ncRNAs and miRNAs	Conserved miRNAs target sites predicted by TargetScan and miRanda overlap with the AGO CLIP dataset	-	Homo sapiens	-	miRNA;miRNA target interaction;regulatory	binding;regulatory	RNA-RNA	TargetScan with Ago CLIP data	TCGA
ncRI-40400072	MIR503HG	NONHSAG055350	lncRNA	hsa-mir-494-3p	MI0003134	miRNA	interactions between ncRNAs and miRNAs	Conserved miRNAs target sites predicted by TargetScan and miRanda overlap with the AGO CLIP dataset	-	Homo sapiens	-	miRNA;miRNA target interaction;regulatory	binding;regulatory	RNA-RNA	TargetScan with Ago CLIP data	TCGA
ncRI-40400132	SNHG1	NONHSAG008552	lncRNA	hsa-miR-495-3p	MI0003135	miRNA	interactions between ncRNAs and miRNAs	Conserved miRNAs target sites predicted by TargetScan and miRanda overlap with the AGO CLIP dataset	-	Homo sapiens	-	miRNA;miRNA target interaction;regulatory	binding;regulatory	RNA-RNA	TargetScan with Ago CLIP data	TCGA
ncRI-40400223	MIR22HG	NONHSAG020474	lncRNA	hsa-miR-495-3p	MI0003135	miRNA	interactions between ncRNAs and miRNAs	Conserved miRNAs target sites predicted by TargetScan and miRanda overlap with the AGO CLIP dataset	-	Homo sapiens	-	miRNA;miRNA target interaction;regulatory	binding;regulatory	RNA-RNA	TargetScan with Ago CLIP data	TCGA
ncRI-40400536	MIR22HG	NONHSAG020474	lncRNA	hsa-miR-497-3p	MI0003138	miRNA	interactions between ncRNAs and miRNAs	Conserved miRNAs target sites predicted by TargetScan and miRanda overlap with the AGO CLIP dataset	-	Homo sapiens	-	miRNA;miRNA target interaction;regulatory	binding;regulatory	RNA-RNA	TargetScan with Ago CLIP data	TCGA
ncRI-40400704	SNHG1	NONHSAG008552	lncRNA	hsa-miR-499a-3p	MI0003183	miRNA	interactions between ncRNAs and miRNAs	Conserved miRNAs target sites predicted by TargetScan and miRanda overlap with the AGO CLIP dataset	-	Homo sapiens	-	miRNA;miRNA target interaction;regulatory	binding;regulatory	RNA-RNA	TargetScan with Ago CLIP data	TCGA
ncRI-40400843	LINC00273	NONHSAG019269	lncRNA	hsa-miR-500b	MI0015903	miRNA	interactions between ncRNAs and miRNAs	Conserved miRNAs target sites predicted by TargetScan and miRanda overlap with the AGO CLIP dataset	-	Homo sapiens	-	miRNA;miRNA target interaction;regulatory	binding;regulatory	RNA-RNA	TargetScan with Ago CLIP data	TCGA
ncRI-40400997	MIR22HG	NONHSAG020474	lncRNA	hsa-miR-501-3p	MI0003185	miRNA	interactions between ncRNAs and miRNAs	Conserved miRNAs target sites predicted by TargetScan and miRanda overlap with the AGO CLIP dataset	-	Homo sapiens	-	miRNA;miRNA target interaction;regulatory	binding;regulatory	RNA-RNA	TargetScan with Ago CLIP data	TCGA
ncRI-40401129	MIR22HG	NONHSAG020474	lncRNA	hsa-miR-502-5p	MI0003186	miRNA	interactions between ncRNAs and miRNAs	Conserved miRNAs target sites predicted by TargetScan and miRanda overlap with the AGO CLIP dataset	-	Homo sapiens	-	miRNA;miRNA target interaction;regulatory	binding;regulatory	RNA-RNA	TargetScan with Ago CLIP data	TCGA
ncRI-40401271	SNHG1	NONHSAG008552	lncRNA	hsa-miR-503-3p	MI0003188	miRNA	interactions between ncRNAs and miRNAs	Conserved miRNAs target sites predicted by TargetScan and miRanda overlap with the AGO CLIP dataset	-	Homo sapiens	-	miRNA;miRNA target interaction;regulatory	binding;regulatory	RNA-RNA	TargetScan with Ago CLIP data	TCGA
ncRI-40401353	MIR22HG	NONHSAG020474	lncRNA	hsa-miR-503-3p	MI0003188	miRNA	interactions between ncRNAs and miRNAs	Conserved miRNAs target sites predicted by TargetScan and miRanda overlap with the AGO CLIP dataset	-	Homo sapiens	-	miRNA;miRNA target interaction;regulatory	binding;regulatory	RNA-RNA	TargetScan with Ago CLIP data	TCGA
ncRI-40401565	PVT1	NONHSAG051258	lncRNA	hsa-miR-503-3p	MI0003188	miRNA	interactions between ncRNAs and miRNAs	Conserved miRNAs target sites predicted by TargetScan and miRanda overlap with the AGO CLIP dataset	-	Homo sapiens	-	miRNA;miRNA target interaction;regulatory	binding;regulatory	RNA-RNA	TargetScan with Ago CLIP data	TCGA
ncRI-40401859	SNHG1	NONHSAG008552	lncRNA	hsa-miR-519d	MI0003162	miRNA	interactions between ncRNAs and miRNAs	Conserved miRNAs target sites predicted by TargetScan and miRanda overlap with the AGO CLIP dataset	-	Homo sapiens	-	miRNA;miRNA target interaction;regulatory	binding;regulatory	RNA-RNA	TargetScan with Ago CLIP data	TCGA
ncRI-40403286	PVT1	NONHSAG051258	lncRNA	hsa-miR-520f	MI0003146	miRNA	interactions between ncRNAs and miRNAs	Conserved miRNAs target sites predicted by TargetScan and miRanda overlap with the AGO CLIP dataset	-	Homo sapiens	-	miRNA;miRNA target interaction;regulatory	binding;regulatory	RNA-RNA	TargetScan with Ago CLIP data	TCGA
ncRI-40403637	SNHG1	NONHSAG008552	lncRNA	hsa-miR-532-3p	MI0003205	miRNA	interactions between ncRNAs and miRNAs	Conserved miRNAs target sites predicted by TargetScan and miRanda overlap with the AGO CLIP dataset	-	Homo sapiens	-	miRNA;miRNA target interaction;regulatory	binding;regulatory	RNA-RNA	TargetScan with Ago CLIP data	TCGA
ncRI-40404219	SNHG1	NONHSAG008552	lncRNA	hsa-miR-543	MI0005565	miRNA	interactions between ncRNAs and miRNAs	Conserved miRNAs target sites predicted by TargetScan and miRanda overlap with the AGO CLIP dataset	-	Homo sapiens	-	miRNA;miRNA target interaction;regulatory	binding;regulatory	RNA-RNA	TargetScan with Ago CLIP data	TCGA
ncRI-40404590	MIR22HG	NONHSAG020474	lncRNA	hsa-miR-5590-3p	MI0019150	miRNA	interactions between ncRNAs and miRNAs	Conserved miRNAs target sites predicted by TargetScan and miRanda overlap with the AGO CLIP dataset	-	Homo sapiens	-	miRNA;miRNA target interaction;regulatory	binding;regulatory	RNA-RNA	TargetScan with Ago CLIP data	TCGA
ncRI-40404843	MIR22HG	NONHSAG020474	lncRNA	hsa-miR-5688	MI0019292	miRNA	interactions between ncRNAs and miRNAs	Conserved miRNAs target sites predicted by TargetScan and miRanda overlap with the AGO CLIP dataset	-	Homo sapiens	-	miRNA;miRNA target interaction;regulatory	binding;regulatory	RNA-RNA	TargetScan with Ago CLIP data	TCGA
ncRI-40405073	SNHG1	NONHSAG008552	lncRNA	hsa-miR-582-3p	MI0003589	miRNA	interactions between ncRNAs and miRNAs	Conserved miRNAs target sites predicted by TargetScan and miRanda overlap with the AGO CLIP dataset	-	Homo sapiens	-	miRNA;miRNA target interaction;regulatory	binding;regulatory	RNA-RNA	TargetScan with Ago CLIP data	TCGA
ncRI-40405118	LINC00273	NONHSAG019269	lncRNA	hsa-miR-582-3p	MI0003589	miRNA	interactions between ncRNAs and miRNAs	Conserved miRNAs target sites predicted by TargetScan and miRanda overlap with the AGO CLIP dataset	-	Homo sapiens	-	miRNA;miRNA target interaction;regulatory	binding;regulatory	RNA-RNA	TargetScan with Ago CLIP data	TCGA
ncRI-40405366	SNHG1	NONHSAG008552	lncRNA	hsa-miR-6088	MI0020365	miRNA	interactions between ncRNAs and miRNAs	Conserved miRNAs target sites predicted by TargetScan and miRanda overlap with the AGO CLIP dataset	-	Homo sapiens	-	miRNA;miRNA target interaction;regulatory	binding;regulatory	RNA-RNA	TargetScan with Ago CLIP data	TCGA
ncRI-40405428	MIR22HG	NONHSAG020474	lncRNA	hsa-miR-6088	MI0020365	miRNA	interactions between ncRNAs and miRNAs	Conserved miRNAs target sites predicted by TargetScan and miRanda overlap with the AGO CLIP dataset	-	Homo sapiens	-	miRNA;miRNA target interaction;regulatory	binding;regulatory	RNA-RNA	TargetScan with Ago CLIP data	TCGA
ncRI-40405702	SNHG15	NONHSAG047504	lncRNA	hsa-miR-613	MI0003626	miRNA	interactions between ncRNAs and miRNAs	Conserved miRNAs target sites predicted by TargetScan and miRanda overlap with the AGO CLIP dataset	-	Homo sapiens	-	miRNA;miRNA target interaction;regulatory	binding;regulatory	RNA-RNA	TargetScan with Ago CLIP data	TCGA
ncRI-40405751	LINC00273	NONHSAG019269	lncRNA	hsa-mir-615-3p	MI0003628	miRNA	interactions between ncRNAs and miRNAs	Conserved miRNAs target sites predicted by TargetScan and miRanda overlap with the AGO CLIP dataset	-	Homo sapiens	-	miRNA;miRNA target interaction;regulatory	binding;regulatory	RNA-RNA	TargetScan with Ago CLIP data	TCGA
ncRI-40405814	SNHG1	NONHSAG008552	lncRNA	hsa-miR-6504-3p	MI0022216	miRNA	interactions between ncRNAs and miRNAs	Conserved miRNAs target sites predicted by TargetScan and miRanda overlap with the AGO CLIP dataset	-	Homo sapiens	-	miRNA;miRNA target interaction;regulatory	binding;regulatory	RNA-RNA	TargetScan with Ago CLIP data	TCGA
ncRI-40406143	SNHG1	NONHSAG008552	lncRNA	hsa-miR-665	MI0005563	miRNA	interactions between ncRNAs and miRNAs	Conserved miRNAs target sites predicted by TargetScan and miRanda overlap with the AGO CLIP dataset	-	Homo sapiens	-	miRNA;miRNA target interaction;regulatory	binding;regulatory	RNA-RNA	TargetScan with Ago CLIP data	TCGA
ncRI-40406373	SNHG1	NONHSAG008552	lncRNA	hsa-miR-668-3p	MI0003761	miRNA	interactions between ncRNAs and miRNAs	Conserved miRNAs target sites predicted by TargetScan and miRanda overlap with the AGO CLIP dataset	-	Homo sapiens	-	miRNA;miRNA target interaction;regulatory	binding;regulatory	RNA-RNA	TargetScan with Ago CLIP data	TCGA
ncRI-40406844	SNHG1	NONHSAG008552	lncRNA	hsa-mir-6807	MI0022652	miRNA	interactions between ncRNAs and miRNAs	Conserved miRNAs target sites predicted by TargetScan and miRanda overlap with the AGO CLIP dataset	-	Homo sapiens	-	miRNA;miRNA target interaction;regulatory	binding;regulatory	RNA-RNA	TargetScan with Ago CLIP data	TCGA
ncRI-40406890	LINC00273	NONHSAG019269	lncRNA	hsa-mir-6807	MI0022652	miRNA	interactions between ncRNAs and miRNAs	Conserved miRNAs target sites predicted by TargetScan and miRanda overlap with the AGO CLIP dataset	-	Homo sapiens	-	miRNA;miRNA target interaction;regulatory	binding;regulatory	RNA-RNA	TargetScan with Ago CLIP data	TCGA
ncRI-40407077	SNHG1	NONHSAG008552	lncRNA	hsa-miR-6835-3p	MI0022680	miRNA	interactions between ncRNAs and miRNAs	Conserved miRNAs target sites predicted by TargetScan and miRanda overlap with the AGO CLIP dataset	-	Homo sapiens	-	miRNA;miRNA target interaction;regulatory	binding;regulatory	RNA-RNA	TargetScan with Ago CLIP data	TCGA
ncRI-40407147	LINC00273	NONHSAG019269	lncRNA	hsa-miR-6835-3p	MI0022680	miRNA	interactions between ncRNAs and miRNAs	Conserved miRNAs target sites predicted by TargetScan and miRanda overlap with the AGO CLIP dataset	-	Homo sapiens	-	miRNA;miRNA target interaction;regulatory	binding;regulatory	RNA-RNA	TargetScan with Ago CLIP data	TCGA
ncRI-40407451	MIR22HG	NONHSAG020474	lncRNA	hsa-mir-6838	MI0022684	miRNA	interactions between ncRNAs and miRNAs	Conserved miRNAs target sites predicted by TargetScan and miRanda overlap with the AGO CLIP dataset	-	Homo sapiens	-	miRNA;miRNA target interaction;regulatory	binding;regulatory	RNA-RNA	TargetScan with Ago CLIP data	TCGA
ncRI-40407718	SNHG1	NONHSAG008552	lncRNA	hsa-miR-6884-5p	MI0022731	miRNA	interactions between ncRNAs and miRNAs	Conserved miRNAs target sites predicted by TargetScan and miRanda overlap with the AGO CLIP dataset	-	Homo sapiens	-	miRNA;miRNA target interaction;regulatory	binding;regulatory	RNA-RNA	TargetScan with Ago CLIP data	TCGA
ncRI-40408022	SNHG1	NONHSAG008552	lncRNA	hsa-miR-708-3p	MI0005543	miRNA	interactions between ncRNAs and miRNAs	Conserved miRNAs target sites predicted by TargetScan and miRanda overlap with the AGO CLIP dataset	-	Homo sapiens	-	miRNA;miRNA target interaction;regulatory	binding;regulatory	RNA-RNA	TargetScan with Ago CLIP data	TCGA
ncRI-40408054	MIR22HG	NONHSAG020474	lncRNA	hsa-miR-708-3p	MI0005543	miRNA	interactions between ncRNAs and miRNAs	Conserved miRNAs target sites predicted by TargetScan and miRanda overlap with the AGO CLIP dataset	-	Homo sapiens	-	miRNA;miRNA target interaction;regulatory	binding;regulatory	RNA-RNA	TargetScan with Ago CLIP data	TCGA
ncRI-40408181	SNHG1	NONHSAG008552	lncRNA	hsa-miR-7153-5p	MI0023613	miRNA	interactions between ncRNAs and miRNAs	Conserved miRNAs target sites predicted by TargetScan and miRanda overlap with the AGO CLIP dataset	-	Homo sapiens	-	miRNA;miRNA target interaction;regulatory	binding;regulatory	RNA-RNA	TargetScan with Ago CLIP data	TCGA
ncRI-40409054	LINC00273	NONHSAG019269	lncRNA	hsa-miR-874	MI0005532	miRNA	interactions between ncRNAs and miRNAs	Conserved miRNAs target sites predicted by TargetScan and miRanda overlap with the AGO CLIP dataset	-	Homo sapiens	-	miRNA;miRNA target interaction;regulatory	binding;regulatory	RNA-RNA	TargetScan with Ago CLIP data	TCGA
ncRI-40409132	SNHG15	NONHSAG047504	lncRNA	hsa-miR-874	MI0005532	miRNA	interactions between ncRNAs and miRNAs	Conserved miRNAs target sites predicted by TargetScan and miRanda overlap with the AGO CLIP dataset	-	Homo sapiens	-	miRNA;miRNA target interaction;regulatory	binding;regulatory	RNA-RNA	TargetScan with Ago CLIP data	TCGA
ncRI-40409491	AL589743.1	NONHSAG014330	lncRNA	hsa-miR-892c-3p	MI0022560	miRNA	interactions between ncRNAs and miRNAs	Conserved miRNAs target sites predicted by TargetScan and miRanda overlap with the AGO CLIP dataset	-	Homo sapiens	-	miRNA;miRNA target interaction;regulatory	binding;regulatory	RNA-RNA	TargetScan with Ago CLIP data	TCGA
ncRI-40409607	SNHG1	NONHSAG008552	lncRNA	hsa-mir-92a-1-5p	MI0000093	miRNA	interactions between ncRNAs and miRNAs	Conserved miRNAs target sites predicted by TargetScan and miRanda overlap with the AGO CLIP dataset	-	Homo sapiens	-	miRNA;miRNA target interaction;regulatory	binding;regulatory	RNA-RNA	TargetScan with Ago CLIP data	TCGA
ncRI-40409759	SNHG1	NONHSAG008552	lncRNA	hsa-miR-92b-3p	MI0003560	miRNA	interactions between ncRNAs and miRNAs	Conserved miRNAs target sites predicted by TargetScan and miRanda overlap with the AGO CLIP dataset	-	Homo sapiens	-	miRNA;miRNA target interaction;regulatory	binding;regulatory	RNA-RNA	TargetScan with Ago CLIP data	TCGA
ncRI-40409929	SNHG1	NONHSAG008552	lncRNA	hsa-mir-93-3p	MI0000095	miRNA	interactions between ncRNAs and miRNAs	Conserved miRNAs target sites predicted by TargetScan and miRanda overlap with the AGO CLIP dataset	-	Homo sapiens	-	miRNA;miRNA target interaction;regulatory	binding;regulatory	RNA-RNA	TargetScan with Ago CLIP data	TCGA
ncRI-40410211	SNHG1	NONHSAG008552	lncRNA	hsa-miR-9-5p	MI0000466	miRNA	interactions between ncRNAs and miRNAs	Conserved miRNAs target sites predicted by TargetScan and miRanda overlap with the AGO CLIP dataset	-	Homo sapiens	-	miRNA;miRNA target interaction;regulatory	binding;regulatory	RNA-RNA	TargetScan with Ago CLIP data	TCGA
ncRI-40410337	SNHG15	NONHSAG047504	lncRNA	hsa-miR-9-5p	MI0000466	miRNA	interactions between ncRNAs and miRNAs	Conserved miRNAs target sites predicted by TargetScan and miRanda overlap with the AGO CLIP dataset	-	Homo sapiens	-	miRNA;miRNA target interaction;regulatory	binding;regulatory	RNA-RNA	TargetScan with Ago CLIP data	TCGA
ncRI-40410394	SNHG1	NONHSAG008552	lncRNA	hsa-miR-96-5p	MI0000098	miRNA	interactions between ncRNAs and miRNAs	Conserved miRNAs target sites predicted by TargetScan and miRanda overlap with the AGO CLIP dataset	-	Homo sapiens	-	miRNA;miRNA target interaction;regulatory	binding;regulatory	RNA-RNA	TargetScan with Ago CLIP data	TCGA
ncRI-40410576	SNHG1	NONHSAG008552	lncRNA	hsa-mir-98	MI0000100	miRNA	interactions between ncRNAs and miRNAs	Conserved miRNAs target sites predicted by TargetScan and miRanda overlap with the AGO CLIP dataset	-	Homo sapiens	-	miRNA;miRNA target interaction;regulatory	binding;regulatory	RNA-RNA	TargetScan with Ago CLIP data	TCGA
ncRI-40418135	SNHG1	NONHSAG008552	lncRNA	BCCIP	Q9P287	protein	eCLIP experiment on HepG2 against BCCIP	eCLIP	22955616	Homo sapiens	HepG2	ncRNA-protein binding	binding	RNA-Protein	ENCODE	TCGA
ncRI-40418223	AL589743.1	NONHSAG014330	lncRNA	BCCIP	Q9P287	protein	eCLIP experiment on HepG2 against BCCIP	eCLIP	22955616	Homo sapiens	HepG2	ncRNA-protein binding	binding	RNA-Protein	ENCODE	TCGA
ncRI-40418408	MIR22HG	NONHSAG020474	lncRNA	BCCIP	Q9P287	protein	eCLIP experiment on HepG2 against BCCIP	eCLIP	22955616	Homo sapiens	HepG2	ncRNA-protein binding	binding	RNA-Protein	ENCODE	TCGA
ncRI-40418965	PVT1	NONHSAG099126	lncRNA	BCCIP	Q9P287	protein	eCLIP experiment on HepG2 against BCCIP	eCLIP	22955616	Homo sapiens	HepG2	ncRNA-protein binding	binding	RNA-Protein	ENCODE	TCGA
ncRI-40419229	SNHG1	NONHSAG008552	lncRNA	BUD13	Q9BRD0	protein	eCLIP experiment on HepG2 against BUD13	eCLIP	22955616	Homo sapiens	HepG2;K562	ncRNA-protein binding	binding	RNA-Protein	ENCODE	TCGA
ncRI-40419369	AL589743.1	NONHSAG014330	lncRNA	BUD13	Q9BRD0	protein	eCLIP experiment on HepG2 against BUD13	eCLIP	22955616	Homo sapiens	HepG2;K562	ncRNA-protein binding	binding	RNA-Protein	ENCODE	TCGA
ncRI-40419636	MIR22HG	NONHSAG020474	lncRNA	BUD13	Q9BRD0	protein	eCLIP experiment on HepG2 against BUD13	eCLIP	22955616	Homo sapiens	HepG2;K562	ncRNA-protein binding	binding	RNA-Protein	ENCODE	TCGA
ncRI-40420422	PVT1	NONHSAG099126	lncRNA	BUD13	Q9BRD0	protein	eCLIP experiment on HepG2 against BUD13	eCLIP	22955616	Homo sapiens	HepG2;K562	ncRNA-protein binding	binding	RNA-Protein	ENCODE	TCGA
ncRI-40422520	AL589743.1	NONHSAG014330	lncRNA	CSTF2T	Q9H0L4	protein	eCLIP experiment on HepG2 against CSTF2T	eCLIP	22955616	Homo sapiens	HepG2;K562	ncRNA-protein binding	binding	RNA-Protein	ENCODE	TCGA
ncRI-40422804	MIR22HG	NONHSAG020474	lncRNA	CSTF2T	Q9H0L4	protein	eCLIP experiment on HepG2 against CSTF2T	eCLIP	22955616	Homo sapiens	HepG2;K562	ncRNA-protein binding	binding	RNA-Protein	ENCODE	TCGA
ncRI-40423793	PVT1	NONHSAG099126	lncRNA	CSTF2T	Q9H0L4	protein	eCLIP experiment on HepG2 against CSTF2T	eCLIP	22955616	Homo sapiens	HepG2;K562	ncRNA-protein binding	binding	RNA-Protein	ENCODE	TCGA
ncRI-40424044	SNHG1	NONHSAG008552	lncRNA	DDX3X	O00571	protein	eCLIP experiment on HepG2 against DDX3X	eCLIP;CLIP	27180681;22955616	Homo sapiens	HepG2;K562	ncRNA-protein binding	binding	RNA-Protein	ENCODE;GSE59096	TCGA
ncRI-40424134	AL589743.1	NONHSAG014330	lncRNA	DDX3X	O00571	protein	eCLIP experiment on HepG2 against DDX3X	eCLIP;CLIP	27180681;22955616	Homo sapiens	HepG2;K562	ncRNA-protein binding	binding	RNA-Protein	ENCODE;GSE59096	TCGA
ncRI-40424746	PVT1	NONHSAG099126	lncRNA	DDX3X	O00571	protein	eCLIP experiment on HepG2 against DDX3X	eCLIP;CLIP	27180681;22955616	Homo sapiens	HepG2;K562	ncRNA-protein binding	binding	RNA-Protein	ENCODE;GSE59096	TCGA
ncRI-40424912	SNHG1	NONHSAG008552	lncRNA	DDX55	Q8NHQ9	protein	eCLIP experiment on HepG2 against DDX55	eCLIP	22955616	Homo sapiens	HepG2;K562	ncRNA-protein binding	binding	RNA-Protein	ENCODE	TCGA
ncRI-40424994	AL589743.1	NONHSAG014330	lncRNA	DDX55	Q8NHQ9	protein	eCLIP experiment on HepG2 against DDX55	eCLIP	22955616	Homo sapiens	HepG2;K562	ncRNA-protein binding	binding	RNA-Protein	ENCODE	TCGA
ncRI-40425713	SNHG1	NONHSAG008552	lncRNA	DDX59	Q5T1V6	protein	eCLIP experiment on HepG2 against DDX59	eCLIP	22955616	Homo sapiens	HepG2	ncRNA-protein binding	binding	RNA-Protein	ENCODE	TCGA
ncRI-40425787	AL589743.1	NONHSAG014330	lncRNA	DDX59	Q5T1V6	protein	eCLIP experiment on HepG2 against DDX59	eCLIP	22955616	Homo sapiens	HepG2	ncRNA-protein binding	binding	RNA-Protein	ENCODE	TCGA
ncRI-40425931	MIR22HG	NONHSAG020474	lncRNA	DDX59	Q5T1V6	protein	eCLIP experiment on HepG2 against DDX59	eCLIP	22955616	Homo sapiens	HepG2	ncRNA-protein binding	binding	RNA-Protein	ENCODE	TCGA
ncRI-40426426	PVT1	NONHSAG099126	lncRNA	DDX59	Q5T1V6	protein	eCLIP experiment on HepG2 against DDX59	eCLIP	22955616	Homo sapiens	HepG2	ncRNA-protein binding	binding	RNA-Protein	ENCODE	TCGA
ncRI-40426540	SNHG1	NONHSAG008552	lncRNA	DDX6	P26196	protein	eCLIP experiment on HepG2 against DDX6	eCLIP	22955616	Homo sapiens	HepG2;K562	ncRNA-protein binding	binding	RNA-Protein	ENCODE	TCGA
ncRI-40426597	AL589743.1	NONHSAG014330	lncRNA	DDX6	P26196	protein	eCLIP experiment on HepG2 against DDX6	eCLIP	22955616	Homo sapiens	HepG2;K562	ncRNA-protein binding	binding	RNA-Protein	ENCODE	TCGA
ncRI-40426932	PVT1	NONHSAG099126	lncRNA	DDX6	P26196	protein	eCLIP experiment on HepG2 against DDX6	eCLIP	22955616	Homo sapiens	HepG2;K562	ncRNA-protein binding	binding	RNA-Protein	ENCODE	TCGA
ncRI-40427123	SNHG1	NONHSAG008552	lncRNA	DGCR8	Q8WYQ5	protein	eCLIP experiment on HepG2 against DGCR8	eCLIP	22955616	Homo sapiens	HepG2;K562	ncRNA-protein binding	binding	RNA-Protein	ENCODE	TCGA
ncRI-40427230	AL589743.1	NONHSAG014330	lncRNA	DGCR8	Q8WYQ5	protein	eCLIP experiment on HepG2 against DGCR8	eCLIP	22955616	Homo sapiens	HepG2;K562	ncRNA-protein binding	binding	RNA-Protein	ENCODE	TCGA
ncRI-40427433	MIR22HG	NONHSAG020474	lncRNA	DGCR8	Q8WYQ5	protein	eCLIP experiment on HepG2 against DGCR8	eCLIP	22955616	Homo sapiens	adrenal gland;HepG2;K562	ncRNA-protein binding	binding	RNA-Protein	ENCODE	TCGA
ncRI-40428069	PVT1	NONHSAG099126	lncRNA	DGCR8	Q8WYQ5	protein	eCLIP experiment on HepG2 against DGCR8	eCLIP	22955616	Homo sapiens	HepG2;K562	ncRNA-protein binding	binding	RNA-Protein	ENCODE	TCGA
ncRI-40428219	SNHG1	NONHSAG008552	lncRNA	DHX30	Q7L2E3	protein	eCLIP experiment on HepG2 against DHX30	eCLIP	22955616	Homo sapiens	HepG2;K562	ncRNA-protein binding	binding	RNA-Protein	ENCODE	TCGA
ncRI-40428287	AL589743.1	NONHSAG014330	lncRNA	DHX30	Q7L2E3	protein	eCLIP experiment on HepG2 against DHX30	eCLIP	22955616	Homo sapiens	HepG2;K562	ncRNA-protein binding	binding	RNA-Protein	ENCODE	TCGA
ncRI-40428729	PVT1	NONHSAG099126	lncRNA	DHX30	Q7L2E3	protein	eCLIP experiment on HepG2 against DHX30	eCLIP	22955616	Homo sapiens	HepG2	ncRNA-protein binding	binding	RNA-Protein	ENCODE	TCGA
ncRI-40428800	SNHG1	NONHSAG008552	lncRNA	DKC1	O60832	protein	eCLIP experiment on HepG2 against DKC1	eCLIP	22955616	Homo sapiens	HepG2	ncRNA-protein binding	binding	RNA-Protein	ENCODE	TCGA
ncRI-40428833	AL589743.1	NONHSAG014330	lncRNA	DKC1	O60832	protein	eCLIP experiment on HepG2 against DKC1	eCLIP	22955616	Homo sapiens	HepG2	ncRNA-protein binding	binding	RNA-Protein	ENCODE	TCGA
ncRI-40429063	SNHG15	NONHSAG047507	lncRNA	DKC1	O60832	protein	eCLIP experiment on HepG2 against DKC1	eCLIP	22955616	Homo sapiens	HepG2	ncRNA-protein binding	binding	RNA-Protein	ENCODE	TCGA
ncRI-40429085	PVT1	NONHSAG099126	lncRNA	DKC1	O60832	protein	eCLIP experiment on HepG2 against DKC1	eCLIP	22955616	Homo sapiens	HepG2	ncRNA-protein binding	binding	RNA-Protein	ENCODE	TCGA
ncRI-40429359	SNHG1	NONHSAG008552	lncRNA	EIF3D	O15371	protein	eCLIP experiment on HepG2 against EIF3D	eCLIP	22955616	Homo sapiens	HepG2	ncRNA-protein binding	binding	RNA-Protein	ENCODE	TCGA
ncRI-40429534	AL589743.1	NONHSAG014330	lncRNA	EIF3D	O15371	protein	eCLIP experiment on HepG2 against EIF3D	eCLIP	22955616	Homo sapiens	HepG2	ncRNA-protein binding	binding	RNA-Protein	ENCODE	TCGA
ncRI-40429857	MIR22HG	NONHSAG020474	lncRNA	EIF3D	O15371	protein	eCLIP experiment on HepG2 against EIF3D	eCLIP	22955616	Homo sapiens	HepG2	ncRNA-protein binding	binding	RNA-Protein	ENCODE	TCGA
ncRI-40430848	PVT1	NONHSAG099126	lncRNA	EIF3D	O15371	protein	eCLIP experiment on HepG2 against EIF3D	eCLIP	22955616	Homo sapiens	HepG2	ncRNA-protein binding	binding	RNA-Protein	ENCODE	TCGA
ncRI-40431081	SNHG1	NONHSAG008552	lncRNA	EIF3H	O15372	protein	eCLIP experiment on HepG2 against EIF3H	eCLIP	22955616	Homo sapiens	HepG2	ncRNA-protein binding	binding	RNA-Protein	ENCODE	TCGA
ncRI-40431164	AL589743.1	NONHSAG014330	lncRNA	EIF3H	O15372	protein	eCLIP experiment on HepG2 against EIF3H	eCLIP	22955616	Homo sapiens	HepG2	ncRNA-protein binding	binding	RNA-Protein	ENCODE	TCGA
ncRI-40431826	PVT1	NONHSAG099126	lncRNA	EIF3H	O15372	protein	eCLIP experiment on HepG2 against EIF3H	eCLIP	22955616	Homo sapiens	HepG2	ncRNA-protein binding	binding	RNA-Protein	ENCODE	TCGA
ncRI-40432089	SNHG1	NONHSAG008552	lncRNA	FAM120A	Q9NZB2	protein	eCLIP experiment on HepG2 against FAM120A	eCLIP	22955616	Homo sapiens	HepG2;K562	ncRNA-protein binding	binding	RNA-Protein	ENCODE	TCGA
ncRI-40432238	AL589743.1	NONHSAG014330	lncRNA	FAM120A	Q9NZB2	protein	eCLIP experiment on HepG2 against FAM120A	eCLIP	22955616	Homo sapiens	HepG2;K562	ncRNA-protein binding	binding	RNA-Protein	ENCODE	TCGA
ncRI-40432502	MIR22HG	NONHSAG020474	lncRNA	FAM120A	Q9NZB2	protein	eCLIP experiment on HepG2 against FAM120A	eCLIP	22955616	Homo sapiens	HepG2	ncRNA-protein binding	binding	RNA-Protein	ENCODE	TCGA
ncRI-40433361	PVT1	NONHSAG099126	lncRNA	FAM120A	Q9NZB2	protein	eCLIP experiment on HepG2 against FAM120A	eCLIP	22955616	Homo sapiens	HepG2;K562	ncRNA-protein binding	binding	RNA-Protein	ENCODE	TCGA
ncRI-40433605	SNHG1	NONHSAG008552	lncRNA	FAKD2	Q9NYY8	protein	eCLIP experiment on HepG2 against FASTKD2	eCLIP	22955616	Homo sapiens	HepG2;K562	ncRNA-protein binding	binding	RNA-Protein	ENCODE	TCGA
ncRI-40433718	AL589743.1	NONHSAG014330	lncRNA	FAKD2	Q9NYY8	protein	eCLIP experiment on HepG2 against FASTKD2	eCLIP	22955616	Homo sapiens	HepG2;K562	ncRNA-protein binding	binding	RNA-Protein	ENCODE	TCGA
ncRI-40434586	PVT1	NONHSAG099126	lncRNA	FAKD2	Q9NYY8	protein	eCLIP experiment on HepG2 against FASTKD2	eCLIP	22955616	Homo sapiens	HepG2	ncRNA-protein binding	binding	RNA-Protein	ENCODE	TCGA
ncRI-40434677	SNHG1	NONHSAG008552	lncRNA	TBRG4	Q969Z0	protein	eCLIP experiment on HepG2 against TBRG4	eCLIP	22955616	Homo sapiens	HepG2;K562	ncRNA-protein binding	binding	RNA-Protein	ENCODE	TCGA
ncRI-40434698	AL589743.1	NONHSAG014330	lncRNA	TBRG4	Q969Z0	protein	eCLIP experiment on HepG2 against TBRG4	eCLIP	22955616	Homo sapiens	HepG2;K562	ncRNA-protein binding	binding	RNA-Protein	ENCODE	TCGA
ncRI-40434834	PVT1	NONHSAG099126	lncRNA	TBRG4	Q969Z0	protein	eCLIP experiment on HepG2 against TBRG4	eCLIP	22955616	Homo sapiens	HepG2	ncRNA-protein binding	binding	RNA-Protein	ENCODE	TCGA
ncRI-40434898	SNHG1	NONHSAG008552	lncRNA	FKBP4	Q02790	protein	eCLIP experiment on HepG2 against FKBP4	eCLIP	22955616	Homo sapiens	HepG2	ncRNA-protein binding	binding	RNA-Protein	ENCODE	TCGA
ncRI-40434953	AL589743.1	NONHSAG014330	lncRNA	FKBP4	Q02790	protein	eCLIP experiment on HepG2 against FKBP4	eCLIP	22955616	Homo sapiens	HepG2	ncRNA-protein binding	binding	RNA-Protein	ENCODE	TCGA
ncRI-40435036	MIR22HG	NONHSAG020474	lncRNA	FKBP4	Q02790	protein	eCLIP experiment on HepG2 against FKBP4	eCLIP	22955616	Homo sapiens	HepG2	ncRNA-protein binding	binding	RNA-Protein	ENCODE	TCGA
ncRI-40435318	PVT1	NONHSAG099126	lncRNA	FKBP4	Q02790	protein	eCLIP experiment on HepG2 against FKBP4	eCLIP	22955616	Homo sapiens	HepG2	ncRNA-protein binding	binding	RNA-Protein	ENCODE	TCGA
ncRI-40435412	SNHG1	NONHSAG008552	lncRNA	FUBP3	Q96I24	protein	eCLIP experiment on HepG2 against FUBP3	eCLIP	22955616	Homo sapiens	HepG2	ncRNA-protein binding	binding	RNA-Protein	ENCODE	TCGA
ncRI-40435466	AL589743.1	NONHSAG014330	lncRNA	FUBP3	Q96I24	protein	eCLIP experiment on HepG2 against FUBP3	eCLIP	22955616	Homo sapiens	HepG2	ncRNA-protein binding	binding	RNA-Protein	ENCODE	TCGA
ncRI-40435818	PVT1	NONHSAG099126	lncRNA	FUBP3	Q96I24	protein	eCLIP experiment on HepG2 against FUBP3	eCLIP	22955616	Homo sapiens	HepG2	ncRNA-protein binding	binding	RNA-Protein	ENCODE	TCGA
ncRI-40435920	SNHG1	NONHSAG008552	lncRNA	GRSF1	Q12849	protein	eCLIP experiment on HepG2 against GRSF1	eCLIP	22955616	Homo sapiens	HepG2	ncRNA-protein binding	binding	RNA-Protein	ENCODE	TCGA
ncRI-40435984	AL589743.1	NONHSAG014330	lncRNA	GRSF1	Q12849	protein	eCLIP experiment on HepG2 against GRSF1	eCLIP	22955616	Homo sapiens	HepG2	ncRNA-protein binding	binding	RNA-Protein	ENCODE	TCGA
ncRI-40436463	PVT1	NONHSAG099126	lncRNA	GRSF1	Q12849	protein	eCLIP experiment on HepG2 against GRSF1	eCLIP	22955616	Homo sapiens	HepG2	ncRNA-protein binding	binding	RNA-Protein	ENCODE	TCGA
ncRI-40436855	SNHG1	NONHSAG008552	lncRNA	GRWD1	Q9BQ67	protein	eCLIP experiment on HepG2 against GRWD1	eCLIP	22955616	Homo sapiens	HepG2	ncRNA-protein binding	binding	RNA-Protein	ENCODE	TCGA
ncRI-40437074	AL589743.1	NONHSAG014330	lncRNA	GRWD1	Q9BQ67	protein	eCLIP experiment on HepG2 against GRWD1	eCLIP	22955616	Homo sapiens	HepG2	ncRNA-protein binding	binding	RNA-Protein	ENCODE	TCGA
ncRI-40437463	MIR22HG	NONHSAG020474	lncRNA	GRWD1	Q9BQ67	protein	eCLIP experiment on HepG2 against GRWD1	eCLIP	22955616	Homo sapiens	HepG2	ncRNA-protein binding	binding	RNA-Protein	ENCODE	TCGA
ncRI-40438722	PVT1	NONHSAG099126	lncRNA	GRWD1	Q9BQ67	protein	eCLIP experiment on HepG2 against GRWD1	eCLIP	22955616	Homo sapiens	HepG2	ncRNA-protein binding	binding	RNA-Protein	ENCODE	TCGA
ncRI-40438980	SNHG1	NONHSAG008552	lncRNA	HNRNPUL1	Q9BUJ2	protein	eCLIP experiment on HepG2 against HNRNPUL1	eCLIP	22955616	Homo sapiens	HepG2;K562	ncRNA-protein binding	binding	RNA-Protein	ENCODE	TCGA
ncRI-40439080	AL589743.1	NONHSAG014330	lncRNA	HNRNPUL1	Q9BUJ2	protein	eCLIP experiment on HepG2 against HNRNPUL1	eCLIP	22955616	Homo sapiens	HepG2;K562	ncRNA-protein binding	binding	RNA-Protein	ENCODE	TCGA
ncRI-40439249	MIR22HG	NONHSAG020474	lncRNA	HNRNPUL1	Q9BUJ2	protein	eCLIP experiment on HepG2 against HNRNPUL1	eCLIP	22955616	Homo sapiens	HepG2	ncRNA-protein binding	binding	RNA-Protein	ENCODE	TCGA
ncRI-40439831	PVT1	NONHSAG099126	lncRNA	HNRNPUL1	Q9BUJ2	protein	eCLIP experiment on HepG2 against HNRNPUL1	eCLIP	22955616	Homo sapiens	HepG2;K562	ncRNA-protein binding	binding	RNA-Protein	ENCODE	TCGA
ncRI-40440196	SNHG1	NONHSAG008552	lncRNA	hnRNPC	P07910	protein	eCLIP experiment on HepG2 against HNRNPC	RNA pull-down assays;eCLIP;RNA immunoprecipitation (RIP);GST pull-down assay	22955616;28264987	Homo sapiens	HeLa;HCT116;HepG2	ncRNA-protein binding	binding	RNA-Protein	ENCODE;Literature Mining	TCGA
ncRI-40440409	AL589743.1	NONHSAG014330	lncRNA	hnRNPC	P07910	protein	eCLIP experiment on HepG2 against HNRNPC	eCLIP	22955616	Homo sapiens	HepG2	ncRNA-protein binding	binding	RNA-Protein	ENCODE	TCGA
ncRI-40441707	LUCAT1	NONHSAG041002	lncRNA	hnRNPC	P07910	protein	eCLIP experiment on HepG2 against HNRNPC	eCLIP	22955616	Homo sapiens	HepG2	ncRNA-protein binding	binding	RNA-Protein	ENCODE	TCGA
ncRI-40442402	SNHG1	NONHSAG008552	lncRNA	HNRPK	P61978	protein	eCLIP experiment on HepG2 against HNRNPK	eCLIP	22955616	Homo sapiens	HepG2;K562	ncRNA-protein binding	binding	RNA-Protein	ENCODE	TCGA
ncRI-40442551	AL589743.1	NONHSAG014330	lncRNA	HNRPK	P61978	protein	eCLIP experiment on HepG2 against HNRNPK	eCLIP	22955616	Homo sapiens	HepG2;K562	ncRNA-protein binding	binding	RNA-Protein	ENCODE	TCGA
ncRI-40442835	MIR22HG	NONHSAG020474	lncRNA	HNRPK	P61978	protein	eCLIP experiment on HepG2 against HNRNPK	eCLIP	22955616	Homo sapiens	HepG2;K562	ncRNA-protein binding	binding	RNA-Protein	ENCODE	TCGA
ncRI-40443740	PVT1	NONHSAG099126	lncRNA	HNRPK	P61978	protein	eCLIP experiment on HepG2 against HNRNPK	eCLIP	22955616	Homo sapiens	HepG2;K562	ncRNA-protein binding	binding	RNA-Protein	ENCODE	TCGA
ncRI-40444089	SNHG1	NONHSAG008552	lncRNA	hnRNPL	P14866	protein	eCLIP experiment on HepG2 against HNRNPL	eCLIP	22955616	Homo sapiens	HepG2;K562	ncRNA-protein binding	binding	RNA-Protein	ENCODE	TCGA
ncRI-40444260	AL589743.1	NONHSAG014330	lncRNA	hnRNPL	P14866	protein	eCLIP experiment on HepG2 against HNRNPL	eCLIP	22955616	Homo sapiens	HepG2;K562	ncRNA-protein binding	binding	RNA-Protein	ENCODE	TCGA
ncRI-40445457	PVT1	NONHSAG099126	lncRNA	hnRNPL	P14866	protein	eCLIP experiment on HepG2 against HNRNPL	eCLIP	22955616	Homo sapiens	HepG2;K562	ncRNA-protein binding	binding	RNA-Protein	ENCODE	TCGA
ncRI-40445774	AL589743.1	NONHSAG014330	lncRNA	hnRNPM	P52272	protein	eCLIP experiment on HepG2 against HNRNPM	eCLIP	22955616	Homo sapiens	HepG2;K562	ncRNA-protein binding	binding	RNA-Protein	ENCODE	TCGA
ncRI-40446844	AL589743.1	NONHSAG014330	lncRNA	HNRNPU	Q00839	protein	eCLIP experiment on HepG2 against HNRNPU	eCLIP	22955616	Homo sapiens	HepG2;K562	ncRNA-protein binding	binding	RNA-Protein	ENCODE	TCGA
ncRI-40447080	MIR22HG	NONHSAG020474	lncRNA	HNRNPU	Q00839	protein	eCLIP experiment on HepG2 against HNRNPU	eCLIP	22955616	Homo sapiens	adrenal gland;HepG2;K562	ncRNA-protein binding	binding	RNA-Protein	ENCODE	TCGA
ncRI-40447884	PVT1	NONHSAG099126	lncRNA	HNRNPU	Q00839	protein	eCLIP experiment on HepG2 against HNRNPU	eCLIP	22955616	Homo sapiens	adrenal gland;HepG2;K562	ncRNA-protein binding	binding	RNA-Protein	ENCODE	TCGA
ncRI-40448143	SNHG1	NONHSAG008552	lncRNA	IF2B1	Q9NZI8	protein	eCLIP experiment on HepG2 against IGF2BP1	eCLIP;CLIP	27068461;22955616	Homo sapiens	H9ES;HepG2;K562	ncRNA-protein binding	binding	RNA-Protein	ENCODE;GSE78507	TCGA
ncRI-40448274	AL589743.1	NONHSAG014330	lncRNA	IF2B1	Q9NZI8	protein	eCLIP experiment on HepG2 against IGF2BP1	eCLIP	22955616	Homo sapiens	HepG2;K562	ncRNA-protein binding	binding	RNA-Protein	ENCODE	TCGA
ncRI-40448511	MIR22HG	NONHSAG020474	lncRNA	IF2B1	Q9NZI8	protein	eCLIP experiment on HepG2 against IGF2BP1	eCLIP	22955616	Homo sapiens	HepG2	ncRNA-protein binding	binding	RNA-Protein	ENCODE	TCGA
ncRI-40449199	PVT1	NONHSAG099126	lncRNA	IF2B1	Q9NZI8	protein	eCLIP experiment on HepG2 against IGF2BP1	eCLIP	22955616	Homo sapiens	HepG2;K562	ncRNA-protein binding	binding	RNA-Protein	ENCODE	TCGA
ncRI-40449687	MIR22HG	NONHSAG020474	lncRNA	IGF2BP3	O00425	protein	eCLIP experiment on HepG2 against IGF2BP3	eCLIP;CLIP	27068461;22955616	Homo sapiens	H9ES;HepG2	ncRNA-protein binding	binding	RNA-Protein	ENCODE;GSE78507	TCGA
ncRI-40450339	PVT1	NONHSAG099126	lncRNA	IGF2BP3	O00425	protein	eCLIP experiment on HepG2 against IGF2BP3	eCLIP	22955616	Homo sapiens	HepG2	ncRNA-protein binding	binding	RNA-Protein	ENCODE	TCGA
ncRI-40450631	SNHG1	NONHSAG008552	lncRNA	ILF3	Q12906	protein	eCLIP experiment on HepG2 against ILF3	eCLIP	22955616	Homo sapiens	HepG2;K562	ncRNA-protein binding	binding	RNA-Protein	ENCODE	TCGA
ncRI-40450779	AL589743.1	NONHSAG014330	lncRNA	ILF3	Q12906	protein	eCLIP experiment on HepG2 against ILF3	eCLIP	22955616	Homo sapiens	HepG2;K562	ncRNA-protein binding	binding	RNA-Protein	ENCODE	TCGA
ncRI-40451696	LUCAT1	NONHSAG041002	lncRNA	ILF3	Q12906	protein	eCLIP experiment on HepG2 against ILF3	eCLIP	22955616	Homo sapiens	HepG2	ncRNA-protein binding	binding	RNA-Protein	ENCODE	TCGA
ncRI-40451915	PVT1	NONHSAG099126	lncRNA	ILF3	Q12906	protein	eCLIP experiment on HepG2 against ILF3	eCLIP	22955616	Homo sapiens	HepG2;K562	ncRNA-protein binding	binding	RNA-Protein	ENCODE	TCGA
ncRI-40452188	SNHG1	NONHSAG008552	lncRNA	LARP4	Q71RC2	protein	eCLIP experiment on HepG2 against LARP4	eCLIP	22955616	Homo sapiens	HepG2;K562	ncRNA-protein binding	binding	RNA-Protein	ENCODE	TCGA
ncRI-40452322	AL589743.1	NONHSAG014330	lncRNA	LARP4	Q71RC2	protein	eCLIP experiment on HepG2 against LARP4	eCLIP	22955616	Homo sapiens	HepG2;K562	ncRNA-protein binding	binding	RNA-Protein	ENCODE	TCGA
ncRI-40453313	PVT1	NONHSAG099126	lncRNA	LARP4	Q71RC2	protein	eCLIP experiment on HepG2 against LARP4	eCLIP	22955616	Homo sapiens	HepG2;K562	ncRNA-protein binding	binding	RNA-Protein	ENCODE	TCGA
ncRI-40453397	SNHG1	NONHSAG008552	lncRNA	hLARP7	Q4G0J3	protein	eCLIP experiment on HepG2 against LARP7	eCLIP	22955616	Homo sapiens	HepG2;K562	ncRNA-protein binding	binding	RNA-Protein	ENCODE	TCGA
ncRI-40453599	SNHG1	NONHSAG008552	lncRNA	LIN28B	Q6ZN17	protein	eCLIP experiment on HepG2 against LIN28B	eCLIP	22955616	Homo sapiens	HepG2;K562	ncRNA-protein binding	binding	RNA-Protein	ENCODE	TCGA
ncRI-40453681	AL589743.1	NONHSAG014330	lncRNA	LIN28B	Q6ZN17	protein	eCLIP experiment on HepG2 against LIN28B	eCLIP	22955616	Homo sapiens	HepG2;K562	ncRNA-protein binding	binding	RNA-Protein	ENCODE	TCGA
ncRI-40454271	PVT1	NONHSAG099126	lncRNA	LIN28B	Q6ZN17	protein	eCLIP experiment on HepG2 against LIN28B	eCLIP	22955616	Homo sapiens	HepG2;K562	ncRNA-protein binding	binding	RNA-Protein	ENCODE	TCGA
ncRI-40454526	SNHG1	NONHSAG008552	lncRNA	LSM11	P83369	protein	eCLIP experiment on HepG2 against LSM11	eCLIP	22955616	Homo sapiens	HepG2;K562	ncRNA-protein binding	binding	RNA-Protein	ENCODE	TCGA
ncRI-40454681	AL589743.1	NONHSAG014330	lncRNA	LSM11	P83369	protein	eCLIP experiment on HepG2 against LSM11	eCLIP	22955616	Homo sapiens	HepG2;K562	ncRNA-protein binding	binding	RNA-Protein	ENCODE	TCGA
ncRI-40454956	MIR22HG	NONHSAG020474	lncRNA	LSM11	P83369	protein	eCLIP experiment on HepG2 against LSM11	eCLIP	22955616	Homo sapiens	HepG2	ncRNA-protein binding	binding	RNA-Protein	ENCODE	TCGA
ncRI-40455814	PVT1	NONHSAG099126	lncRNA	LSM11	P83369	protein	eCLIP experiment on HepG2 against LSM11	eCLIP	22955616	Homo sapiens	HepG2;K562	ncRNA-protein binding	binding	RNA-Protein	ENCODE	TCGA
ncRI-40456025	SNHG1	NONHSAG008552	lncRNA	MATR3	P43243	protein	eCLIP experiment on HepG2 against MATR3	eCLIP	22955616	Homo sapiens	HepG2	ncRNA-protein binding	binding	RNA-Protein	ENCODE	TCGA
ncRI-40456115	AL589743.1	NONHSAG014330	lncRNA	MATR3	P43243	protein	eCLIP experiment on HepG2 against MATR3	eCLIP	22955616	Homo sapiens	HepG2	ncRNA-protein binding	binding	RNA-Protein	ENCODE	TCGA
[truncated: 4,468 more rows]

## Sheet: Table S6
Table S6: Results from the GO term enrichment analysis as reported by Revigo software; plots are shown in Figure S4
[truncated: 418 more rows]

[truncated: 5 more sheets: Table S7, Table S8, Table S9, Table S10, Table S11]
